# Supplementary material for: Exploring the Gantt chart as a tool to highlight double report in case series published during the first wave of the COVID-19 pandemic
Source: Syst Rev. 2022 Jul 30;11:155. doi: 10.1186/s13643-022-02024-0 (PMC9338517; doi:10.1186/s13643-022-02024-0)
Supplement: Supplementary file 2 — Additional file 2. Number of C-section in pregnancies complicated by COVID-19, according to different authors and hospitals in New York. [file 13643_2022_2024_MOESM2_ESM.xlsx]

## Sheet: versao grafico
country	city	hospital	author_year	number_preg	inicial date	duration	final date	author	datadate	dados_individuais	title	journal	doi	url	OBS1	publication	study_design	setting	PrimaryLast
BRAZIL	SIVEP-Gripe	Sistema de Informação da Vigilância Epidemiológica da Gripe	Brazil Ministry of Health 2020	288	2020-02-16	98	2020-05-23	Brasil. Ministério da Saúde. Secretaria de Vigilância em Saúde	16/02 a 23/05	0	Boletim Epidemiológico Especial - COE-COVID-19			https://www.saude.gov.br/images/pdf/2020/May/29/2020-05-25---BEE17---Boletim-do-COE.pdf		#NULL!	#NULL!	#NULL!	1
BRAZIL	ARDS Syndrome Surveilance System	Brazilian Ministry of Health´s Acute Respiratory Distress Syndrome Surveillance System	Andreucci 2020	124	2020-02-26	114	2020-06-18	Andreucci, Carla Betina; Soligo Takemoto, Maira; Menezes, Mariane; Knobel, Roxana; Katz, Leila; Amorim, Melania; Nakamura-Pereira, Marcos	26/02 a 18/06	0	The tragedy of COVID‐19 in Brazil: 124 maternal deaths and counting	International Journal of Gynecology & Obstetrics	10.1002/ijgo.13300	https://ripetomato2uk.files.wordpress.com/2020/05/ijogfinal-1.pdf		#NULL!	#NULL!	#NULL!	1
																#NULL!	#NULL!	#NULL!	#NULL!
CHINA	Chongqing	Chongqing Three Gorges	Liao X 2020	1	2020-02-11	1	2020-02-11	Liao, X.; Yang, H.; Kong, J.	11/02	1	Chest CT Findings in a Pregnant Patient with 2019 Novel Coronavirus Disease	Balkan Med J	10.4274/balkanmedj.galenos.2020.2020.3.89	http://balkanmedicaljournal.org/uploads/pdf/pdf_BMJ_2196.pdf	EMAIL MESMO CASO DO ACIMA?	2	0	4	1
																#NULL!	#NULL!	#NULL!	#NULL!
CHINA	Hangzhou	First Affiliated	Kang X 2020	1	2020-02-06	1	2020-02-06	Kang, X.; Zhang, R.; He, H.; Yao, Y.; Zheng, Y.; Wen, X.; Zhu, S.	06/02	1	[Anesthesia management in cesarean section for a patient with coronavirus disease 2019]	Zhejiang Da Xue Xue Bao Yi Xue Ban		https://pubmed.ncbi.nlm.nih.gov/32207592/	CHINÊS_ ARTIGO COMPLETO INACESSÍVEL EXCLUIR?	#NULL!	#NULL!	#NULL!	1
CHINA	Hangzhou	First Affiliated	Lang G 2020	1	2020-02-06	1	2020-02-06	Lang, G. J.; Zhao, H.	06/02	1	Can SARS-CoV-2-infected women breastfeed after viral clearance?	J Zhejiang Univ Sci B	10.1631/jzus.B2000095	https://link.springer.com/content/pdf/10.1631/jzus.B2000095.pdf		2	0	4	1
CHINA	Hangzhou	First Affiliated	Chen X 2020	3	2020-01-19	23	2020-02-10	Chen, X.; Li, Y.; Wang, J.; Cai, H.; Cao, H.; Sheng, J.	19/01 a 10/02	1	[Pregnant women complicated with COVID-19: a clinical analysis of 3 cases]	Zhejiang Da Xue Xue Bao Yi Xue Ban	10.3785/j.issn.1008-9292.2020.03.08	http://www.zjujournals.com/med/EN/10.3785/j.issn.1008-9292.2020.03.08	CHINÊS	2	1	4	1
CHINA	Hangzhou	First Affiliated	Li Y 2020	1	2020-02-06	1	2020-02-06	Li, Y.; Zhao, R.; Zheng, S.; Chen, X.; Wang, J.; Sheng, X.; Zhou, J.; Cai, H.; Fang, Q.; Yu, F.; Fan, J.; Xu, K.; Chen, Y.; Sheng, J.	06/02	1	Lack of vertical Transmission of severe acute respiratory syndrome coronavirus 2, CHINA	Emerging Infectious Diseases		www.cdc.gov/eid	FICA ESTE	2	0	4	1
																#NULL!	#NULL!	#NULL!	#NULL!
CHINA	National Health Comission of China	National Health Comission of China	Chen L 2020	118	2019-12-08	104	2020-03-20	Chen, L.; Li, Q.; Zheng, D.; Jiang, H.; Wei, Y.; Zou, L.; Feng, L.; Xiong, G.; Sun, G.; Wang, H.; Zhao, Y.; Qiao, J.	08/12 a 20/03	0	Clinical Characteristics of Pregnant Women with Covid-19 in Wuhan, China	N Engl J Med	10.1056/NEJMc2009226	https://www.nejm.org/doi/pdf/10.1056/NEJMc2009226?articleTools=true	EMAIL	2	3	5	1
CHINA	Wuhan	Renmin	Cheng B 2020	31	2020-01-15	40	2020-02-23	Cheng B, Jiang T, Zhang L et al	15/01 a 23/02	0	Clinical characteristics of pregnant women with corornavirus disease 2019 in Wuhan, China	Open Forum Infectious Diseses	10.1093/ofid/ofaa294	https://academic.oup.com/ofid/article/7/8/ofaa294/5870370		2	1	4	1
CHINA	Wuhan	Renmin	Fan 2020	2	2020-01-17	2	2 datas	Fan, C.; Lei, D.; Fang, C.; Li, C.; Wang, M.; Liu, Y.; Bao, Y.; Sun, Y.; Huang, J.; Guo, Y.; Yu, Y.; Wang, S.	17/01; 25/01	1						#NULL!	#NULL!	#NULL!	#NULL!
CHINA	Wuhan	Renmin	Lei 2020	9	2020-01-22	11	2020-02-01	LEI, Di; WANG, Chen; LI, Chunyan; FANG, Congcong; YANG, Wenbing; CHEN, Biheng; WEI, Min; XU, Xiaoyu; YANG, Huixia; WANG, Suqing; FAN, Cuifang	22/01 a 01/02	1	Clinical characteristics of COVID-19 in pregnancy: analysis of nine cases	Chinese Journal of Perinatal Medicine	covidwho-6177	https://search.bvsalud.org/global-literature-on-novel-coronavirus-2019-ncov/resource/en/covidwho-6177		2	1	4	0
CHINA	Wuhan	Renmin	Khan S 2020	17	2020-01-25	22	2020-02-15	Khan, S.; Jun, L.; Nawsherwan; Siddique, R.; Li, Y.; Han, G.; Xue, M.; Nabi, G.; Liu, J.	25/01 a 15/02	1	Association of COVID-19 with pregnancy outcomes in health-care workers and general women	Clin Microbiol Infect	10.1016/j.cmi.2020.03.034	https://www.ncbi.nlm.nih.gov/pmc/articles/PMC7141623/pdf/main.pdf	MANDAR EMAIL -- MESMAS DO OUTRO ARTIGO???	2	1	4	1
CHINA	Wuhan	Renmin	Dong L 2020	1	2020-01-28	1	2020-01-28	Dong, Lan; Tian, Jinhua; He, Songming; Zhu, Chuchao; Wang, Jian; Liu, Chen; Yang, Jing	28/01	1	Possible Vertical Transmission of SARS-CoV-2 From an Infected Mother to Her Newborn	JAMA	10.1001/jama.2020.4621	https://doi.org/10.1001/jama.2020.4621		2	0	4	1
CHINA	Wuhan	Renmin	Yu Y 2020	1	2020-01-28	1	2020-01-28	Yu, Y.; Fan, C.; Bian, J.; Shen, Y.	28/01	1	Severe COVID-19 in a pregnant patient admitted to hospital in Wuhan	Int J Gynaecol Obstet	10.1002/ijgo.13232	https://pubmed.ncbi.nlm.nih.gov/32428290/?from_single_result=Severe+COVID-19+in+a+Pregnant+Patient+Admitted+to+Hospital+in+Wuhan&expanded_search_query=Severe+COVID-19+in+a+Pregnant+Patient+Admitted+to+Hospital+in+Wuhan		2	0	4	1
CHINA	Wuhan	Renmin	Khan S, Peng L 2020	3	2020-01-28	3	3 datas	Khan, S.; Peng, L.; Siddique, R.; Nabi, G.; Nawsherwan; Xue, M.; Liu, J.; Han, G.	28/01; 22/02, 01/03	1	Impact of COVID-19 infection on pregnancy outcomes and the risk of maternal-to-neonatal intrapartum transmission of COVID-19 during natural birth	Infect Control Hosp Epidemiol	10.1017/ice.2020.84	https://doi.org/10.1017/ice.2020.84		2	1	4	1
CHINA	Wuhan	Renmin	Chen R, Zhang Y 2020	17	2020-01-30	25	2020-02-23	Chen, R.; Zhang, Y.; Huang, L.; Cheng, B. H.; Xia, Z. Y.; Meng, Q. T.	30/01 a 23/02	0	Safety and efficacy of different anesthetic regimens for parturients with COVID-19 undergoing Cesarean delivery: a case series of 17 patients	Can J Anaesth	10.1007/s12630-020-01630-7	https://link.springer.com/article/10.1007%2Fs12630-020-01630-7#Bib1		2	1	4	1
CHINA	Wuhan	Renmin	Zhang L 2020	18	2020-01-30	32	2020-03-01	Zhang Lu, Yang J, Dong L, Ming L, Wei M, Li J, Hu R	30/01 a 01/03	0	Severe Acute Respiratory Syndrome Coronavirus 2(SARS-CoV-2) infection during late pregnancy: A Report of 18 patients from Wuhan, China	BMC Pregnancy and Childbirth	10.1186/s12884-020-03026-3	https://bmcpregnancychildbirth.biomedcentral.com/articles/10.1186/s12884-020-03026-3	EMail em 17/08/2020	2	1	4	1
CHINA	Wuhan	Renmin	Zhang L, Jiang Y 2020	16	2020-01-30	19	2020-02-17	Zhang, L.; Jiang, Y.; Wei, M.; Cheng, B. H.; Zhou, X. C.; Li, J.; Tian, J. H.; Dong, L.; Hu, R. H.	30/01 a 17/02	0	[Analysis of the pregnancy outcomes in pregnant women with COVID-19 in Hubei Province]	Zhonghua Fu Chan Ke Za Zhi	10.3760/cma.j.cn112141-20200218-00111	https://pubmed.ncbi.nlm.nih.gov/32145714/	CHINÊS_TRADUZIDO (caso controle)?	2	4	4	1
CHINA	Wuhan	Renmin	Wu Y 2020	13	2020-01-31	39	2020-03-09	Wu, Y.; Liu, C.; Dong, L.; Zhang, C.; Chen, Y.; Liu, J.; Duan, C.; Zhang, H.; Mol, B. W.; Dennis, C. L.; Yin, T.; Yang, J.; Huang, H.	31/01 a 09/03	1	Coronavirus disease 2019 among pregnant Chinese women: case series data on the safety of vaginal birth and breastfeeding	Bjog	10.1111/1471-0528.16276	https://pubmed.ncbi.nlm.nih.gov/32369656/?from_term=%28covid-19+OR+SARS-CoV-2%29+AND+%28pregnant%2Fpregnancy+OR+maternal+OR+perinatal+OR+neonate%2Fneonatal+OR+newborn+OR+obstetric%29&from_sort=date&from_size=50&from_pos=2	EMAIL 17/08/2020	2	1	4	1
CHINA	Wuhan & others	Renmin & others	Yan 2020	116	2020-01-20	65	2020-03-24	Yan, J.; Guo, J.; Fan, C.; Juan, J.; Yu, X.; Li, J.; Feng, L.; Li, C.; Chen, H.; Qiao, Y.; Lei, D.; Wang, C.; Xiong, G.; Xiao, F.; He, W.; Pang, Q.; Hu, X.; Wang, S.; Chen, D.; Zhang, Y.; Poon, L. C.; Yang, H.	20/01 a 24/03	0	Coronavirus disease 2019 in pregnant women: a report based on 116 cases	Am J Obstet Gynecol	10.1016/j.ajog.2020.04.014	https://www.ajog.org/article/S0002-9378(20)30462-2/pdf	CONDENSA SERIES DE 4 AUTORES (CHEN H, LIU Y, ZHANG L, LEI D) EXCLUIR?	2	1	4	1
CHINA	Wuhan & others	Renmin & others	Zhang Y 2020	89	2020-01-24	57	2020-03-20	Zhang, Y et al	24/01 a 20/03	0	Anaesthetic managment and clinical outcomes of parturients with COVID-19: a multicentre, retrospective, propensity score matched cohort study	medRxiv	10.1101/2020.03.24.20042176	https://www.medrxiv.org/content/10.1101/2020.03.24.20042176v1		0	1	4	1
CHINA	Wuhan & others	Renmin & others	Nawsherwan 2020	7	2020-01-29	17	2020-02-14	Nawsherwan, N; Khan, S; Nabi G; Fan C; Wang, S	29/01 a 14/02	1	Impact of COVID-19 Pneumonia on Neonatal Birth Outcomes	Indian journal of pediatrics	10.1007/s12098-020-03372-2	https://www.ncbi.nlm.nih.gov/pubmed/32572692		2	1	4	1
																#NULL!	#NULL!	#NULL!	#NULL!
CHINA	Wuhan	Maternal and Child Health	Yang H, Sun G 2020	13	2020-01-20	46	2020-03-05	Yang, H.; Sun, G.; Tang, F.; Peng, M.; Gao, Y.; Peng, J.; Xie, H.; Zhao, Y.; Jin, Z.	20/01 a 05/03	0	Clinical features and outcomes of pregnant women suspected of coronavirus disease 2019	J Infect	10.1016/j.jinf.2020.04.003	https://www.ncbi.nlm.nih.gov/pmc/articles/PMC7152867/pdf/main.pdf	EXTRAIR DESSE E COMPARAR COM O ACIMA	2	1	4	1
CHINA	Wuhan	Maternal and Child Health	Chen S 2020	5	2020-01-20	22	2020-02-10	Chen, S.; Liao, E.; Cao, D.; Gao, Y.; Sun, G.; Shao, Y.	20/01 a 10/02	1	Clinical analysis of pregnant women with 2019 novel coronavirus pneumonia	J Med Virol	10.1002/jmv.25789	https://onlinelibrary.wiley.com/doi/abs/10.1002/jmv.25789		2	1	4	0
CHINA	Wuhan	Maternal and Child Health	Cao 2020	10	2020-01-23	32	2020-02-23	Cao, D.; Yin, H.; Chen, J.; Tang, F.; Peng, M.; Li, R.; Xie, H.; Wei, X.; Zhao, Y.; Sun, G.	23/01 a 23/02	1	Clinical analysis of ten pregnant women with COVID-19 in Wuhan, China: A retrospective study	International Journal of Infectious Diseases	10.1016/j.ijid.2020.04.047	http://dx.doi.org/10.1016/j.ijid.2020.04.047		2	1	4	0
CHINA	Wuhan	Maternal and Child Health	Wu C 2020	8	2020-01-23	19	2020-02-10	Wu, C.; Yang, W.; Wu, X.; Zhang, T.; Zhao, Y.; Ren, W.; Xia, J.	23/01 a 10/02	1	Clinical Manifestation and Laboratory Characteristics of SARS-CoV-2 Infection in Pregnant Women	Virol Sin	10.1007/s12250-020-00227-0	https://link.springer.com/content/pdf/10.1007/s12250-020-00227-0.pdf		2	1	1	0
CHINA	Wuhan	Maternal and Child Health	Li N 2020	16	2020-01-24	37	2020-02-29	Li, N.; Han, L.; Peng, M.; Lv, Y.; Ouyang, Y.; Liu, K.; Yue, L.; Li, Q.; Sun, G.; Chen, L.; Yang, L.	24/01 a 29/02	0	Maternal and neonatal outcomes of pregnant women with COVID-19 pneumonia: a case-control study	Clin Infect Dis	10.1093/cid/ciaa352	https://academic.oup.com/cid/advance-article/doi/10.1093/cid/ciaa352/5813589	PRONTO, CORRIGIDO PELO ARTIGO FINAL	2	4	4	0
CHINA	Wuhan	Maternal and Child Health	Yue 2020	30	2020-01-24	37	2020-02-29	Yue, L.; Han, L.; Li, Q.; Zhong, M.; Wang, J.; Wan, Z.; Chu, C.; Zeng, Y.; Peng, M.; Li, N.; Yang, L.	24/01 a 29/02	0	Anesthesia and infection control in cesarean section of pregnant women with COVID-19 infection: A descriptive study	J Clin Anesth	10.1016/j.jclinane.2020.109908	https://www.medrxiv.org/content/10.1101/2020.03.23.20040394v1		0	1	4	1
CHINA	Wuhan	Maternal and Child Health & other	Liu Fanglan 2020	44	2020-01-11	31	2020-02-10	LIU FANG, Lan Wei-shun, GAN Quan, YANG Wenzhong	11/01 a 10/02	0	Clinical features and imaging findings of pregnant women infected with new coronavirus pneumonia	Radiol Practice	10.13609/j.cnki.1000-0313.2020.04.003	http://www.fsxsj.net/ch/reader/view_abstract.aspx?file_no=20200403&flag=1		2	1	1	1
CHINA	Wuhan & others	Maternal and Child Health & other	Liu F 2020	21	2020-01-23	42	2020-03-04	Liu, F; Liu, H; Li, J; Hou, L; Lan, W; Wang, D	23/01 a 04/03	#NULL!	Clinico-Radiological Features and Outcomes in Pregnant Women with COVID-19: Compared with Age-Matched Non-Pregnant Women	Preprints with The Lancet	10.2139/ssrn.3556647	https://papers.ssrn.com/sol3/Delivery.cfm?abstractid=3556647		#NULL!	#NULL!	#NULL!	#NULL!
CHINA	Wuhan & others	Maternal and Child Health & other	Liu H 2020	41	2020-01-27	19	2020-02-14	Liu, H.; Liu, F.; Li, J.; Zhang, T.; Wang, D.; Lan, W.	27/01 a 14/02	#NULL!	Clinical and CT imaging features of the COVID-19 pneumonia: Focus on pregnant women and children	J Infect	10.1016/j.jinf.2020.03.007	https://www.journalofinfection.com/article/S0163-4453(20)30118-3/fulltext		#NULL!	#NULL!	#NULL!	#NULL!
CHINA	Wuhan	Maternal and Child Health & others	Liao S 2020	92	2020-01-15	84	2020-04-07	Liao, S; Wang, R; Wu, D; Fang, D; Dong, D; Tao, Z; Yang, H; Zeng, W; Peng, Q; Peng, J; Wu, Y; Chen, S; Lin, X; Xiong, G; Ma, X; You, A; Lu, L; Dai, W; Hu, C; Zhang, W	15/01 a 07/04	0	A Clinical Multi-center Study of Pregnant Women with COVID-19 in Hubei, China	Research Square	10.21203/rs.3.rs-27398/v1	https://assets.researchsquare.com/files/rs-27398/v1.pdf	REVISÂO -- PODE ENGLOBAR VÁRIOS RELATOS DE CASOS, INCLUI VÁRIOS HOSPITAIS DE WUHAN	0	1	4	1
CHINA	Wuhan & others	Maternal and Child Health & others	Zhu 2020	9	2020-01-20	17	2020-02-05	Zhu, Huaping; Wang, Lin; Fang, Chengzhi; Peng, Sicong; Zhang, Lianhong; Chang, Guiping; Xia, Shiwen; Zhou, Wenhao	20/01 a 05/02	1	Clinical analysis of 10 neonates born to mothers with 2019-nCoV pneumonia	Translational Pediatrics; Vol 9, No 1 (February 2020): Translational Pediatrics	10.21037/tp.2020.02.06	http://tp.amegroups.com/article/view/35919/28274	caso 1	2	1	4	0
						1										#NULL!	#NULL!	#NULL!	#NULL!
CHINA	Wuhan	Tongji	Wang S 2020	1	2020-02-01	1	2020-02-01	Wang, Shaoshuai; Guo, Lili; Chen, Ling; Liu, Weiyong; Cao, Yong; Zhang, Jingyi; Feng, Ling	01/02	1	A Case Report of Neonatal 2019 Coronavirus Disease in China	Clinical Infectious Diseases	10.1093/cid/ciaa225	https://doi.org/10.1093/cid/ciaa225	INCLUIDO NO BANCO N=1	2	0	4	1
CHINA	Wuhan	Tongji	Liu W, Wang Q 2020	3	2020-02-02	4	2020-02-05	Liu, W.; Wang, Q.; Zhang, Q.; Chen, L.; Chen, J.; Zhang, B.; Lu, Y.; Wang, S.; Xia, L.; Huang, L.; Wang, K.; Liang, L.; Zhang, Y.; Turtle, L.; Lissauer, D.; Lan, K.; Feng, L.; Yu, H.; Liu, Y.; Sun, Z.	02/02 a 05/02	1	Coronavirus Disease 2019 (COVID-19) During Pregnancy: A Case Series	Preprints.org	202002.0373.v1	https://www.preprints.org/manuscript/202002.0373/v1/download		0	1	4	0
CHINA	Wuhan	Tongji	Yu 2020	7	2020-01-01	39	2020-02-08	Yu, N.; Li, W.; Kang, Q.; Xiong, Z.; Wang, S.; Lin, X.; Liu, Y.; Xiao, J.; Liu, H.; Deng, D.; Chen, S.; Zeng, W.; Feng, L.; Wu, J.	01/01 a 08/02	1	Clinical features and obstetric and neonatal outcomes of pregnant patients with COVID-19 in Wuhan, China: a retrospective, single-centre, descriptive study	Lancet Infect Dis	10.1016/s1473-3099(20)30176-6	https://www.thelancet.com/journals/laninf/article/PIIS1473-3099(20)30176-6/fulltext	não parecem ser os mesmos casos do abaixo (primeiro e segundo trim)	2	1	4	1
CHINA	Wuhan	Tongji	Hu 2020	7	2020-01-20	32	2020-02-20	Hu, Xiaolin; Gao, Jinzhi; Luo, Xiaoping; Feng, Ling; Liu, Weiyong; Chen, Juan; Benachi, Alexandra; De Luca, Daniele; Chen, Ling	20/01 a 20/02	1	Severe Acute Respiratory Syndrome Coronavirus 2 (SARS-CoV-2) Vertical Transmission in Neonates Born to Mothers With Coronavirus Disease 2019 (COVID-19) Pneumonia	Obstetrics & Gynecology	10.1097/AOG.0000000000003926	https://journals.lww.com/greenjournal/Fulltext/9000/Severe_Acute_Respiratory_Syndrome_Coronavirus_2.97384.aspx		2	1	4	1
CHINA	Wuhan	Tongji & others	Nie 2020	33	2020-01-01	51	2020-02-20	Nie, Rui; Wang, Shao-shuai; Yang, Qiong; Fan, Cui-fang; Liu, Yu-ling; He, Wen-cong; Jiang, Mei; Liu, Cheng-cheng; Zeng, Wan-jiang; Wu, Jian-li; Oktay, Kutluk; Feng, Ling; Jin, Lei	01/01 a 20/02	0	Clinical features and the maternal and neonatal outcomes of pregnant women with coronavirus disease 2019	medRxiv	10.1101/2020.03.22.20041061	http://medrxiv.org/content/early/2020/03/27/2020.03.22.20041061.abstract		0	1	4	1
CHINA	Wuhan	Tongji & other	Liu Wei 2020	19	2020-01-31	30	2020-02-29	Liu, Wei; Wang, J.; Li, W.; Zhou, Z.; Liu, S.; Rong, Z.	31/01 a 29/02	1	Clinical characteristics of 19 neonates born to mothers with COVID-19	Front Med	10.1007/s11684-020-0772-y	https://link.springer.com/content/pdf/10.1007/s11684-020-0772-y.pdf		2	1	4	1
						1										#NULL!	#NULL!	#NULL!	#NULL!
CHINA	Wuhan	Union	Xu S 2020	34	2020-01-15	61	2020-03-15	Xu, S; Shao, F; Bao, B; Ma, X et al	15/01 a 15/03	0	Clinical Manifestation and Neonatal Outcomes of Pregnant Patients with Coronavirus Disease 2019 Pneumonia in Wuhan, China	Open Forum Infectious Diseases	10.1093/ofid/ofaa283	https://academic.oup.com/ofid/article/7/7/ofaa283/5867519		2	1	4	1
CHINA	Wuhan	Union	Liu D 2020	15	2020-01-20	22	2020-02-10	Liu, D.; Li, L.; Wu, X.; Zheng, D.; Wang, J.; Yang, L.; Zheng, C.	20/01 a 10/02	0	Pregnancy and Perinatal Outcomes of Women With Coronavirus Disease (COVID-19) Pneumonia: A Preliminary Analysis	AJR Am J Roentgenol	10.2214/ajr.20.23072	https://www.ajronline.org/doi/full/10.2214/AJR.20.23072 & https://www.ajronline.org/doi/10.2214/AJR.20.23247	DADOS INDIVIDUAIS DE SINTOMS, DELIVERY, CHEST TC	2	1	4	1
CHINA	Wuhan	Union	Xu L 2020	5	2020-01-21	20	2020-02-09	Xu, Luming; Yang, Qianqian; Shi, Haojun; Lei, Shijun; Liu, Xiaoli; Zhu, Ying; Wu, Qiulei; Ding, Xiuli; Tian, Yanhong; Hu, Qinghua; Chen, Fenghua; Geng, Zhi; Zeng, Xiangzhi; Lin, Lin; Cai, Xuehong; Wu, Min; Wang, Zehua; Wang, Zheng; Xia, Geqing; Wang, Lin	21/01 a 09/02	1	Clinical presentations and outcomes of SARS-CoV-2 infected pneumonia in pregnant women and health status of their neonates	Science Bulletin	10.1016/j.scib.2020.04.040	http://www.sciencedirect.com/science/article/pii/S2095927320302656	VER SUPLEMENTARES	2	1	4	0
CHINA	Wuhan	Union	Deng G 2020	37	2020-01-28	32	2020-02-28	Deng, Guangtong; Zeng, Furong; Zhang, Lijuan; Chen, Hui; Chen, Xiang; Yin, Mingzhu	28/01 a 28/02	0	Characteristics of pregnant COVID-19 patients with liver injury	Journal of Hepatology	10.1016/j.jhep.2020.06.022	https://doi.org/10.1016/j.jhep.2020.06.022	VER SE É A MESMA AMOSTRA DE Yin MZ artigo 208	2	1	4	1
CHINA	Wuhan	Union	Song 2020	1	2020-02-06	1	2020-02-06	Song L; Xiao, W; Ling, K; Yao, S; Chen, X	06/02	1	Anesthetic Management for Emergent Cesarean Delivery in a Parturient with Recent Diagnosis of Coronavirus Disease 2019 (COVID-19): A Case Report	Translational Perioperative and Pain Medicine	10.31480/2330-4871/118	http://www.transpopmed.org/articles/tppm/tppm-2020-7-118.pdf		2	0	4	1
CHINA	Wuhan	Union	Chen S, Huang B 2020	3	2020-02-04	1	2020-02-04	Chen, S.; Huang, B.; Luo, D. J.; Li, X.; Yang, F.; Zhao, Y.; Nie, X.; Huang, B. X.	04/02	1	[Pregnancy with new coronavirus infection: clinical characteristics and placental pathological analysis of three cases]	Zhonghua Bing Li Xue Za Zhi	10.3760/cma.j.cn112151-20200225-00138	https://www.ncbi.nlm.nih.gov/research/coronavirus/publication/32114744	CHINÊS	2	1	4	1
CHINA	Wuhan	Union	Zeng Y 2020	16	2020-02-16	1	2020-02-16	Zeng, Y.; Lin, L.; Yan, Q.; Wei, W.; Xiang Yang, B.; Huang, R.; He, F.; Chen, D.	até 16/02	0	Update on clinical outcomes of women with COVID-19 during pregnancy	Int J Gynaecol Obstet	10.1002/ijgo.13236	https://pubmed.ncbi.nlm.nih.gov/32438521/?from_term=%28pregnant%2Fpregnancy+OR+maternal+OR+perinatal+OR+neonate%2Fneonatal+OR+newborn+OR+obstetric%29+AND+%28covid-19+OR+SARS-CoV-2%29&from_sort=date&from_size=100&from_pos=1		2	1	4	1
CHINA	Wuhan	Union & other	Yin 2020	31	2020-01-28	32	2020-02-28	Yin, Mingzhu; Zhang, Lijuan; Deng, Guangtong; Han, Chaofei; Shen, Minxue; Sun, Hongyin; Zeng, Furong; Zhang, Wei; Chen, Lan; Luo, Qingqing; Yao, Dujuan; Wu, Min; Yu, Shihuan; Chen, Hui; Baud, David; Chen, Xiang	28/01 a 28/02	0	Severe Acute Respiratory Syndrome Coronavirus 2 (SARS-CoV-2) Infection During Pregnancy In China: A Retrospective Cohort Study	medRxiv	10.1101/2020.04.07.20053744	https://www.medrxiv.org/content/10.1101/2020.04.07.20053744v1	VER SUPLEMENTARES	0	1	4	1
						1										#NULL!	#NULL!	#NULL!	#NULL!
CHINA	Wuhan	Zhongnan	Liao J 2020	10	2020-01-20	43	2020-03-02	Liao, J.; He, X.; Gong, Q.; Yang, L.; Zhou, C.; Li, J.	20/01 a 02/03	1	Analysis of vaginal delivery outcomes among pregnant women in Wuhan, China during the COVID-19 pandemic	Int J Gynaecol Obstet	10.1002/ijgo.13188	https://pubmed.ncbi.nlm.nih.gov/32350871/?from_term=Analysis+of+vaginal+delivery+outcomes+among+pregnant+women+in+Wuhan%2C+China+during+the+COVID%E2%80%9019+pandemic&from_sort=date&from_size=50&from_pos=1	EMAIL 23/08/2020	2	1	4	#NULL!
CHINA	Wuhan	Zhongnan	Liu P 2020	51	2020-01-20	44	2020-03-03	Liu, P.; Zheng, J.; Yang, P.; Wang, X.; Wei, C.; Zhang, S.; Feng, S.; Lan, J.; He, B.; Zhao, D.; Li, J.; Zhang, Y.	20/01 a 03/03	0	The immunologic status of newborns born to SARS-CoV2-infected mothers in Wuhan, China	The Journal of allergy and clinical immunology	10.1016/j.jaci.2020.04.038	http://dx.doi.org/10.1016/j.jaci.2020.04.038	EXCLUIR? POUCOS DADOS MÃES, FOCO NO BB	2	1	4	1
CHINA	Wuhan	Zhongnan	Zhuang S 2020	1	2020-01-20	1	2020-01-20	ZHUANG, Siying; GUO, Juanjuan; CAO, Yuming; CHEN, Huijun; XU, Dan; LI, Jiafu; ZHANG, Yuanzhen	20/01	1	Perinatal novel coronavirus infection: a case report	Chinese Journal of Perinatal Medicine	covidwho-2038	https://search.bvsalud.org/global-literature-on-novel-coronavirus-2019-ncov/resource/en/covidwho-2038		2	0	4	1
CHINA	Wuhan	Zhongnan	Chen H 2020	9	2020-01-20	12	2020-01-31	Chen H, et al., Guo J, Wang C	20/01 a 31/01	1	Clinical characteristics and intrauterine vertical transmission potential of COVID-19 infection in nine pregnant women: a retrospective review of medical records	The Lancet	10.1016/S0140-6736(20)30360-3	https://www.thelancet.com/journals/lancet/article/PIIS0140-6736(20)30360-3/fulltext#supplementaryMaterial	VER SUPLEMENTARES EMAIL 23/08/2020	2	1	4	1
						1										#NULL!	#NULL!	#NULL!	#NULL!
CHINA	Wuhan	Central	Wang Z 2020	30	2019-12-08	116	2020-04-01	Wang, Z.; Xiong, G.	08/12 a 01/04	0	Clinical characteristics and laboratory results of pregnant women with COVID-19 in Wuhan, China	Int J Gynaecol Obstet	10.1002/ijgo.13265	https://pubmed.ncbi.nlm.nih.gov/32510581/?from_term=Clinical+Characteristics+and+Laboratory+Results+of+Pregnant+Women+With+COVID-19+in+Wuhan%2C+China&from_sort=date&from_size=100&from_pos=1	NÃO EXTRAI, MESMO AUTOR (XIONG G), MENOS DX COM PCR	1	1	4	1
CHINA	Wuhan	Central	Wu X 2020	23	2019-12-31	68	2020-03-07	Wu, X.; Sun, R.; Chen, J.; Xie, Y.; Zhang, S.; Wang, X.	31/12 a 07/03	1	Radiological findings and clinical characteristics of pregnant women with COVID-19 pneumonia	Int J Gynaecol Obstet	10.1002/ijgo.13165	https://www.ncbi.nlm.nih.gov/pubmed/32119083	EXCLUIR, DATAS OVERLAP E MESMO HOSPITAL	2	1	4	1
CHINA	Wuhan	Central	Qiancheng 2020	28	2020-01-15	61	2020-03-15	Qiancheng, X.; Jian, S.; Lingling, P.; Lei, H.; Xiaogan, J.; Weihua, L.; Gang, Y.; Shirong, L.; Zhen, W.; GuoPing, X.; Lei, Z.	15/01 a 15/03	0	Coronavirus disease 2019 in pregnancy	Int J Infect Dis	10.1016/j.ijid.2020.04.065	https://www.ijidonline.com/article/S1201-9712(20)30280-0/pdf	EXCLUIR, DATAS OVERLAP E MESMO HOSPITALALGUMAS MULHERES NO CHEN L	2	1	4	1
CHINA	Wuhan	Central	Yang H 2020	27	2020-01-20	60	2020-03-19	Yang, H.; Hu, B.; Zhan, S.; Yang, L. Y.; Xiong, G.	20/01 a 19/03	0	Effects of SARS-CoV-2 infection on pregnant women and their infants: A retrospective study in Wuhan, China	Arch Pathol Lab Med	10.5858/arpa.2020-0232-SA	https://pubmed.ncbi.nlm.nih.gov/32422078/?from_term=%28pregnant%2Fpregnancy+OR+maternal+OR+perinatal+OR+neonate%2Fneonatal+OR+newborn+OR+obstetric%29+AND+%28covid-19+OR+SARS-CoV-2%29&from_sort=date&from_size=50&from_pos=4	EXTRAIR DESSE; EMAIL	1	1	4	1
						1										#NULL!	#NULL!	#NULL!	#NULL!
FRANCE	Groupe de Recherche en Obstétrique et Gynécologyie (GROG)	Multicenter	Kayem 2020	617	2020-03-01	45	2020-04-14	Kayem, G.; Alessandrini, V.; Azria, E.; Blanc, J.; Bohec, C.; Bornes, M.; Bretelle, F.; Ceccaldi, P. F.; Chalet, Y.; Chauleur, C.; Cordier, A. G.; Deruelle, P.; Desbrière, R.; Doret, M.; Dreyfus, M.; Driessen, M.; Fermaut, M.; Gallot, D.; Garabédian, C.; Huissoud, C.; Lecarpentier, E.; Luton, D.;	01/03 a 14/04	0	A snapshot of the Covid-19 pandemic among pregnant women in France	J Gynecol Obstet Hum Reprod				#NULL!	#NULL!	#NULL!	1
FRANCE	Strasbourg	Strasbourg University	Sentilhes 2020	54	2020-03-01	34	2020-04-03	Sentilhes, L.; De Marcillac, F.; Jouffrieau, C.; Kuhn, P.; Thuet, V.; Hansmann, Y.; Ruch, Y.; Fafi-Kremer, S.; Deruelle, P.	01/03 a 03/04	0	COVID-19 in pregnancy was associated with maternal morbidity and preterm birth	Am J Obstet Gynecol	10.1016/j.ajog.2020.06.022	https://reader.elsevier.com/reader/sd/pii/S0002937820306396?token=C560C2F900B39DCCAD7381499FE98D485ACA88C5B40D558F14512C2610A2BBB5649E44887119661AA70A3E3F3F8FA28F		#NULL!	#NULL!	#NULL!	1
FRANCE	Clarmant & others	Multicenter	Vivanti A 2020	100	2020-03-12	33	2020-04-13	Vivanti, Alexandre; Mattern, Jérémie; Vauloup-Fellous, Christelle; Jani, Jacques; Rigonnot, Luc; El Hachem, Larissa; Le Gouez, Agnès; Desconclois, Céline; Ben M?Barek, Imane; Sibiude, Jeanne; Benachi, Alexandra; Picone, Olivier; Cordier, Anne-Gaël	12/03 a 13/04	0	Retrospective Description of Pregnant Women Infected with Severe Acute Respiratory Syndrome Coronavirus 2, France	Emerging Infectious Disease journal	10.3201/eid2609.202144	https://wwwnc.cdc.gov/eid/article/26/9/20-2144_article		#NULL!	#NULL!	#NULL!	1
FRANCE	Mayotte	Mayotte Hospital	Abasse 2020*	1	2020-04-15	1	2020-04-15	Abasse, S.; Essabar, L.; Costin, T.; Mahistra, V.; Kaci, M.; Braconnier, A.; Serhal, R.; Collet, L.; Fayssoil, A.	15/04	1	Neonatal COVID 19 Pneumonia: Report of the First Case in a Preterm Neonate in Mayotte, an Overseas Department of France	Preprints.org	10.20944/preprints202005.0482.v1	https://www.preprints.org/manuscript/202005.0482/v1/download	sem data do parto, email em 22/11	2	0	1	1
						1										#NULL!	#NULL!	#NULL!	#NULL!
INDIA	New Delhi	All India Institute of Medical Sciences	Chhabra 2020	1	2020-04-02	1	2020-04-02	Chhabra, A.; Rao, T.; Kumar, M.; Singh, Y.; Subramaniam, R.	02/04	1	Anaesthetic management of a COVID-19 parturient for caesarean section - Case report and lessons learnt	Indian Journal of Anaesthesia	10.4103/ija.IJA_509_20	http://dx.doi.org/10.4103/ija.IJA_509_20	mandou resposta ao email confirmando ser a mesma mulher	2	0	4	1
INDIA	New Delhi	All India Institute of Medical Sciences	Sharma 2020	1	2020-04-02	1	2020-04-02	Sharma, K. A.; Kumari, R.; Kachhawa, G.; Chhabra, A.; Agarwal, R.; Sharma, A.; Kumar, S.; Bhatla, N.	02/04	1	Management of the first patient with confirmed COVID-19 in pregnancy in India: From guidelines to frontlines	Int J Gynaecol Obstet	10.1002/ijgo.13179	https://obgyn.onlinelibrary.wiley.com/doi/epdf/10.1002/ijgo.13179	EMAIL 26/08/2020	2	0	1	1
						1										#NULL!	#NULL!	#NULL!	#NULL!
ITALY	Italian Obstetric Surveillance System (ItOSS)	Italian Obstetric Surveillance System (ItOSS)	Maraschini 2020	146	2020-02-25	58	2020-04-22	Maraschini A, 04/2020	25/02 a 22/04	0	Coronavirus and birth in Italy: results of a national population-based cohort study	Ann Ist Super Sanità 2020; 56: 378-389	10.4415/ANN_20_03_17	https://www.iss.it/documents/20126/0/ANN_20_03_17.pdf		#NULL!	#NULL!	#NULL!	1
ITALY	Multicenter	Multicenter	Ferrazzi 2020	42	2020-03-01	20	2020-03-20	Ferrazzi, E.; Frigerio, L.; Savasi, V.; Vergani, P.; Prefumo, F.; Barresi, S.; Bianchi, S.; Ciriello, E.; Facchinetti, F.; Gervasi, M. T.; Iurlaro, E.; Kustermann, A.; Mangili, G.; Mosca, F.; Patanè, L.; Spazzini, D.; Spinillo, A.; Trojano, G.; Vignali, M.; Villa, A.; Zuccotti, G.; Parazzini, F.; C	01/03 a 20/03	0	Vaginal delivery in SARS-CoV-2 infected pregnant women in Northern Italy: a retrospective analysis	BJOG : an international journal of obstetrics and gynaecology	10.1111/1471-0528.16278	http://dx.doi.org/10.1111/1471-0528.16278		#NULL!	#NULL!	#NULL!	1
ITALY	Milan	Ospedale Maggiore Policlinico, Fondazione Ca'Granda IRCCS	Cribiù 2020	9	2020-03-01	61	2020-04-30	Cribiu FM	03/2020 a 04/2020	1	Histological characterization of placenta in COVID19 pregnant women	Eur J Obstet Gynecol Reprod Biol	10.1016/j.ejogrb.2020.06.041	https://pubmed.ncbi.nlm.nih.gov/32654788/		2	1	1	1
ITALY	Milan	Ospedale Maggiore Policlinico, Fondazione Ca´Granda IRCCS	Martinelli 2020	1	2020-03-29	1	2020-03-29	Martinelli, I.; Ferrazzi, E.; Ciavarella, A.; Erra, R.; Iurlaro, E.; Ossola, M.; Lombardi, A.; Blasi, F.; Mosca, F.; Peyvandi, F.	29/03	1	Pulmonary embolism in a young pregnant woman with COVID-19	Thromb Res	10.1016/j.thromres.2020.04.022	https://www.thrombosisresearch.com/article/S0049-3848(20)30138-9/pdf		0	0	1	1
ITALY	Milan & others	Multicenter	Savasi 2020	77	2020-02-23	35	2020-03-28	Savasi, V. M.; Parisi, F.; Patanè, L.; Ferrazzi, E.; Frigerio, L.; Pellegrino, A.; Spinillo, A.; Tateo, S.; Ottoboni, M.; Veronese, P.; Petraglia, F.; Vergani, P.; Facchinetti, F.; Spazzini, D.; Cetin, I.	23/02 a 28/03	0	Clinical Findings and Disease Severity in Hospitalized Pregnant Women With Coronavirus Disease 2019 (COVID-19)	Obstet Gynecol	10.1097/aog.0000000000003979	https://journals.lww.com/greenjournal/Abstract/9000/Clinical_Findings_and_Disease_Severity_in.97347.aspx		#NULL!	#NULL!	#NULL!	1
ITALY	Milan & others	Multicenter	Fenizia 2020	31	2020-03-01	61	2020-04-30	Fenizia, C et al	03/20 a 04/20	0	IN-UTERO MOTHER-TO-CHILD SARS-CoV-2 TRANSMISSION: viral detection and fetal immune response	medRxiv	10.1101/2020.07.09.20149591	https://www.medrxiv.org/content/10.1101/2020.07.09.20149591v1		#NULL!	#NULL!	#NULL!	1
ITALY	Parma	Parma Hospital, University of Parma	Perrone 2020	4	2020-03-03	11	2020-03-13	Perrone, S.; Deolmi, M.; Giordano, M.; D'Alvano, T.; Gambini, L.; Corradi, M.; Frusca, T.; Ghi, T.; Esposito, S.	03/03 a 13/03	1	Report of a series of healthy term newborns from convalescent mothers with COVID-19	Acta Biomed	10.23750/abm.v91i2.9743	https://ripetomato2uk.files.wordpress.com/2020/05/acta-biomed-parma-9743-article-text-49126-2-10-20200514.pdf	CASO2	1	1	4	1
ITALY	Rome	Fondazione Policlinico Universitario A Gemelli IRCCS	Buonsenso 2020	7	2020-03-09	39	2020-04-16	Buonsenso, D.; Costa, S.; Sanguinetti, M.; Cattani, P.; Posteraro, B.; Marchetti, S.; Carducci, B.; Lanzone, A.; Tamburrini, E.; Vento, G.; Valentini, P.	09/03 a 16/04	1	Neonatal Late Onset Infection with Severe Acute Respiratory Syndrome Coronavirus 2	Am J Perinatol	10.1055/s-0040-1710541	https://www.thieme-connect.de/products/ejournals/html/10.1055/s-0040-1710541		2	1	4	1
ITALY	Rome	Fondazione Policlinico Universitario A Gemelli IRCCS	Buonsenso 2020	4	2020-03-09	14	2020-03-22	Buonsenso, D.; Raffaelli, F.; Tamburrini, E.; Biasucci, D. G.; Salvi, S.; Smargiassi, A.; Inchingolo, R.; Scambia, G.; Lanzone, A.; Testa, A. C.; Moro, F.	09/03 a 22/03	1	Clinical role of lung ultrasound for the diagnosis and monitoring of COVID-19 pneumonia in pregnant women	Ultrasound Obstet Gynecol	10.1002/uog.22055	https://obgyn.onlinelibrary.wiley.com/doi/full/10.1002/uog.22055		2	1	4	1
ITALY	Turin	Sant'Anna Hospital	Carosso 2020	1	2020-03-22	1	2020-03-22	Carosso, Andrea; Cosma, Stefano; Borella, Fulvio; Marozio, Luca; Coscia, Alessandra; Ghisetti, Valeria; Di Perri, Giovanni; Benedetto, Chiara	22/03	1	Pre-labor anorectal swab for SARS-CoV-2 in COVID-19 pregnant patients: is it time to think about it?	European Journal of Obstetrics & Gynecology and Reproductive Biology	10.1016/j.ejogrb.2020.04.023	http://www.sciencedirect.com/science/article/pii/S0301211520302025	aguarda resposta sobre data do dx	2	0	1	1
ITALY	Perugia	Santa Maria della Misericordia Hospital, Universty of Peruggia	De Socio 2020	1	2020-03-29	1	2020-03-29	De Socio, Giuseppe Vittorio; Malincarne, Lisa; Arena, Saverio; Troiani, Stefania; Benedetti, Sara; Camilloni, Barbara; Epicoco, Giorgio; Mencacci, Antonella; Francisci, Daniela	29/03	1	Delivery in asymptomatic Italian woman with SARS-CoV-2 infection	Mediterranean Journal of Hematology and Infectious Diseases	covidwhomdl-32395222	https://search.bvsalud.org/global-literature-on-novel-coronavirus-2019-ncov/resource/en/covidwhomdl-32395222		2	0	4	1
ITALY	Genova	Ospedale Policlinico San Martino IRCCS	Ferraiolo 2020	1	2020-04-01	30	2020-04-30	Ferraiolo, A; Barra, F; Kratochwila, C; Paudice, M; Vellone, VG; Godano, E; Varesano, S; Noberasco, G; Ferrero, S; Arioni, C	4/2020	1	Report of Positive Placental Swabs for SARS-CoV-2 in an Asymptomatic Pregnant Woman with COVID-19	Medicina	10.3390/medicina56060306	https://www.mdpi.com/1010-660X/56/6/306/htm		2	0	1	1
ITALY	Mantova	Carlo Poma hospital	Grisolia 2020	1	2020-04-09	1	2020-04-09	Grisolia G, Granchini M, Inglese F et al	09/04	1	Convalescent plasma for coronavirus disease 2019 in pregnancy: a case report and review	Am J Obstet Gynecol MFM	10.1016/j.ajogmf.2020.100174	https://pubmed.ncbi.nlm.nih.gov/32838270/		2	0	1	1
						1										#NULL!	#NULL!	#NULL!	#NULL!
SPAIN	Multicenter	Multicenter	Martinez-Perez 2020	82	2020-03-12	26	2020-04-06	Martínez-Perez, O; Vouga, M; Cruz Melguizo, S; Forcen Acebal, L; Panchaud, A; Muñoz-Chápuli, M; Baud, D	12/03 a 06/04	0	Association Between Mode of Delivery Among Pregnant Women With COVID-19 and Maternal and Neonatal Outcomes in Spain	JAMA	10.1001/jama.2020.10125	https://doi.org/10.1001/jama.2020.10125		#NULL!	#NULL!	#NULL!	1
SPAIN	Barcelona	Hospital Universitari Vall d´Hebron	Mendoza 2020	42	2020-03-13	29	2020-04-10	Mendoza, M.; Garcia-Ruiz, I.; Maiz, N.; Rodo, C.; Garcia-Manau, P.; Serrano, B.; Lopez-Martinez, R. M.; Balcells, J.; Fernandez-Hidalgo, N.; Carreras, E.; Suy, A.	13/03 a 10/04	0	Preeclampsia-like syndrome induced by severe COVID-19: a prospective observational study	Bjog	10.1111/1471-0528.16339	https://pubmed.ncbi.nlm.nih.gov/32479682/?from_single_result=Preeclampsia-like+syndrome+induced+by+severe+COVID-19%3A+a+prospective+observational+study		2	1	4	#NULL!
SPAIN	Barcelona	Hospital Sant Joan de Deu; Hospital de la Santa Creu i Sant Pau	Figueras 2020	27	2020-03-21	18	2020-04-07	Figueras, F, Llurba E, Martinez-Portilla R, Mora J, Crispi F, Gratacos E	21/03 a 07/04	1	COVID-19 causing HELLP-like syndrome in pregnancy and role of angiogenic factors for differential diagnosis	medRxiv	10.1101/2020.07.10.20133801		caso 1	0	1	4	1
SPAIN	Madrid	Multicenter	Marín G 2020	42	2020-03-13	17	2020-03-29	Marín Gabriel, M. A.	13/03 a 29/03	0	Multi-centre Spanish study found no incidences of viral transmission in infants born to mothers with COVID-19	Acta Paediatr	10.1111/apa.15474	https://onlinelibrary.wiley.com/doi/pdf/10.1111/apa.15474		#NULL!	#NULL!	#NULL!	1
SPAIN	Madrid	Porta de Hierro University Hospital	Pereira 2020	60	2020-03-14	32	2020-04-14	Pereira, A.; Cruz-Melguizo, S.; Adrien, M.; Fuentes, L.; Marin, E.; Perez-Medina, T.	14/03 a 14/04	0	Clinical course of coronavirus disease-2019 in pregnancy	Acta Obstet Gynecol Scand	10.1111/aogs.13921	https://obgyn.onlinelibrary.wiley.com/doi/epdf/10.1111/aogs.13921		#NULL!	#NULL!	#NULL!	1
SPAIN	Madrid	University Hospital "12 de Octubre"	San-Juan 2020	32	2020-03-05	32	2020-04-05	San-Juan, Rafael; Barbero, Patricia; Fernández-Ruiz, Mario; López-Medrano, Francisco; Lizasoáin, Manuel; Hernández-Jiménez, Pilar; Silva, José Tiago; Ruiz-Ruigómez, María; Corbella, Laura; Rodríguez-Goncer, Isabel; Folgueira, María Dolores; Lalueza, Antonio; Batllori, Emma; Mejía, Inma; F	05/03 a 05/04	0	Incidence and clinical profiles of COVID-19 pneumonia in pregnant women: A single-centre cohort study from Spain	EClinicalMedicine	10.1016/j.eclinm.2020.100407	https://doi.org/10.1016/j.eclinm.2020.100407		#NULL!	#NULL!	#NULL!	1
						1										#NULL!	#NULL!	#NULL!	#NULL!
UNITED KINGDOM	UK Obstetric Surveillance System	UK Obstetric Surveillance System	Knight 2020	427	2020-03-01	45	2020-04-14	Knight, M.; Bunch, K.; Vousden, N.; Morris, E.; Simpson, N.; Gale, C.; O'Brien, P.; Quigley, M.; Brocklehurst, P.; Kurinczuk, J. J.	01/03 a 14/04	0	Characteristics and outcomes of pregnant women admitted to hospital with confirmed SARS-CoV-2 infection in UK: national population based cohort study	BMJ	10.1136/bmj.m2107	https://www.npeu.ox.ac.uk/downloads/files/ukoss/annual-reports/UKOSS%20COVID-19%20Paper%20pre-print%20draft%2011-05-20.pdf		#NULL!	#NULL!	#NULL!	1
UNITED KINGDOM	Birmingham	University Hospitals of Birmingham	Antoun 2020	23	2020-02-01	90	2020-04-30	Antoun, Lina Search;Taweel, Nashwa El Search;Ahmed, Irshad Search;Patni, Shalini Search;Honest, Honest	02/2020 a 04/2020	0	Maternal COVID-19 infection, clinical characteristics, pregnancy, and neonatal outcome A prospective cohort study	European Journal of Obstetrics and Gynecology and Reproductive Biology	10.1016/j.ejogrb.2020.07.008	https://www.sciencedirect.com/science/article/pii/S0301211520304486		2	1	4	#NULL!
UNITED KINGDOM	London	Evelina London Children's Hospital	Demirjian 2020*	1	2020-03-05	1	2020-03-05	Demirjian, A; Singh, C; Tebruegge, M; Herbert, R; Draz, N; Mirfenderesky, M; Jones, V; Hinstridge, P; Seneviratne, R; Myers, R; Ellis, J; Miah, S; Meadows, C; Kenny, J; Alonso, A; Handforth, J; Perkins, S; Butler, M; Blackburn, F; Douthwaite, S; Pillay, D; Chand, M; Zambon, M	05/03	1	Probable Vertical Transmission of SARS-CoV-2 Infection.	Pediatr Infect Dis	10.1097/inf.0000000000002821	https://pubmed.ncbi.nlm.nih.gov/32658096/	EMAIL EM 02/10/2020 PARA COMORB E ETNIA, em 22/11para data do evento	2	0	4	1
UNITED KINGDOM	London	North Middlesex University Hospital	Govind 2020	9	2020-03-07	47	2020-04-22	Govind, A.; Essien, S.; Karthikeyan, A.; Fakokunde, A.; Janga, D.; Yoong, W.; Nakhosteen, A.	07/03 a 22/04	1	Re: Novel Coronavirus COVID-19 in late pregnancy: Outcomes of first nine cases in an inner city London hospital	Eur J Obstet Gynecol Reprod Biol	10.1016/j.ejogrb.2020.05.004	https://www.ejog.org/article/S0301-2115(20)30257-8/pdf		2	1	4	1
UNITED KINGDOM	London	St Thomas' Hospital, King's College	Kuhrt 2020	1	2020-03-26	1	2020-03-26	Kuhrt, K.; McMicking, J.; Nanda, S.; Nelson-Piercy, C.; Shennan, A.	26/03	1	Placental abruption in a twin pregnancy at 32 weeks' gestation complicated by COVID-19, without vertical transmission to the babies	Am J Obstet Gynecol MFM	10.1016/j.ajogmf.2020.100135	https://reader.elsevier.com/reader/sd/pii/S2589933320300781?token=5E298A70E62BB39867A7CFB3D08AC7B8A05F58B4B653110069A7F5D42C29B2388085F1EB6D66574918B7AC39DEE5455C	GEMELAR;	2	0	4	1
UNITED KINGDOM	London	Portland Hospital for Women and Children	Khalil 2020	9	2020-03-27	25	2020-04-20	Khalil, A.; Hill, R.; Ladhani, S.; Pattisson, K.; O'Brien, P.	27/03 a 20/04	0	Severe acute respiratory syndrome coronavirus 2 in pregnancy: symptomatic pregnant women are only the tip of the iceberg	Am J Obstet Gynecol	10.1016/j.ajog.2020.05.005	https://www.ncbi.nlm.nih.gov/pmc/articles/PMC7204681/		#NULL!	#NULL!	#NULL!	1
UNITED KINGDOM	Reading	Royal Berkshire Hospital	Cooke 2020*	2	2020-03-15	32	2020-04-15	Cooke, W. R.; Billett, A.; Gleeson, S.; Jacques, A.; Place, K.; Siddall, J.; Walden, A.; Soulsby, K.	15/03 a 15/04	1	SARS-CoV-2 infection in very preterm pregnancy: experiences from two cases	Eur J Obstet Gynecol Reprod Biol	10.1016/j.ejogrb.2020.05.025	https://www.ejog.org/article/S0301-2115(20)30276-1/pdf		1	1	1	1
						1										#NULL!	#NULL!	#NULL!	#NULL!
UNITED STATES OF AMERICA	Centers for Disease Control and Prevention	Centers for Disease Control and Prevention	Ellington 2020	8207	2020-01-22	138	2020-06-07	Ellington, S.; Strid, P.; Tong, V. T.; Woodworth, K.; Galang, R. R.; Zambrano, L. D.; Nahabedian, J.; Anderson, K.; Gilboa, S. M.	22/01 a 07/06	0	Characteristics of Women of Reproductive Age with Laboratory-Confirmed SARS-CoV-2 Infection by Pregnancy Status - United States, January 22-June 7, 2020	MMWR Morb Mortal Wkly Rep	10.15585/mmwr.mm6925a1	https://www.cdc.gov/mmwr/volumes/69/wr/mm6925a1.htm		#NULL!	#NULL!	#NULL!	1
UNITED STATES OF AMERICA	Seattle	Multicenter	Lokken 2020	46	2020-01-21	88	2020-04-17	Lokken, E. M.; Walker, C. L.; Delaney, S.; Kachikis, A.; Kretzer, N. M.; Erickson, A.; Resnick, R.; Vanderhoeven, J.; Hwang, J. K.; Barnhart, N.; Rah, J.; McCartney, S. A.; Ma, K. K.; Huebner, E. M.; Thomas, C.; Sheng, J. S.; Paek, B. W.; Retzlaff, K.; Kline, C. R.; Munson, J.; Blain, M.; Lacourse,	21/01 a 17/04	1	Clinical Characteristics of 46 Pregnant Women with a SARS-CoV-2 Infection in Washington State	Am J Obstet Gynecol	10.1016/j.ajog.2020.05.031	https://www.ajog.org/article/S0002-9378(20)30558-5/pdf	dados individuais para 7 casos	2	1	1	1
UNITED STATES OF AMERICA	Seattle	University of Washington Medical Center	LaCourse 2020	230	2020-03-02	45	2020-04-15	LaCourse, S. M.; Kachikis, A.; Blain, M.; Simmons, L. E.; Mays, J. A.; Pattison, A. D.; Salerno, C. C.; McCartney, S. A.; Kretzer, N. M.; Resnick, R.; Shay, R. L.; Savitsky, L. M.; Curtin, A. C.; Huebner, E. M.; Ma, K. K.; Delaney, S.; Delgado, C.; Schippers, A.; Munson, J.; Pottinger, P. S.; Cohen,	02/03 a 15/04	0	Low prevalence of SARS-CoV-2 among pregnant and postpartum patients with universal screening in Seattle, Washington	Clin Infect Dis	10.1093/cid/ciaa675	https://academic.oup.com/cid/article/doi/10.1093/cid/ciaa675/5848913		#NULL!	#NULL!	#NULL!	1
UNITED STATES OF AMERICA	New York	New York University Langone Health	Penfield 2020	32	2020-03-01	51	2020-04-20	Penfield, C. A.; Brubaker, S. G.; Limaye, M. A.; Lighter, J.; Ratner, A. J.; Thomas, K. M.; Meyer, J.; Roman, A. S.	01/03 a 20/04	0	Detection of SARS-COV-2 in Placental and Fetal Membrane Samples	Am J Obstet Gynecol MFM	10.1016/j.ajogmf.2020.100133	https://pdf.sciencedirectassets.com/320199/AIP/1-s2.0-S2589933320300768/main.pdf?X-Amz-Security-Token=IQoJb3JpZ2luX2VjEOH%2F%2F%2F%2F%2F%2F%2F%2F%2F%2FwEaCXVzLWVhc3QtMSJGMEQCIGZ2Ii9sAu%2FCzw3CicjN96LcB9yMEY6Mu7nFeyPaV9u5AiBA3qhL7g6pRjXH%2BSlQhaNtNPTcYXpi1xu1kI7gRNO%2BBiq0AwgpEAMaDDA1OTAwMzU0Njg2NSIM		#NULL!	#NULL!	#NULL!	1
UNITED STATES OF AMERICA	New York	New York University Langone Medical Center	Silverstein 2020	2	2020-03-15	2	2 datas	Silverstein, J. S.; Limaye, M. A.; Brubaker, S. G.; Roman, A. S.; Bautista, J.; Chervenak, J.; Ratner, A. J.; Sommer, P. M.; Roselli, N. M.; Gibson, C. D.; Ellenberg, D.; Penfield, C. A.	15/03; 16/03	1	Acute Respiratory Decompensation Requiring Intubation in Pregnant Women with SARS-CoV-2 (COVID-19)	AJP Rep	10.1055/s-0040-1712925	https://www.thieme-connect.de/products/ejournals/html/10.1055/s-0040-1712925	caso 2	2	1	1	1
UNITED STATES OF AMERICA	New York	Maimonides Medical Center	Blitz M 2020	13	2020-03-01	67	2020-05-06	Blitz, M. J.; Rochelson, B.; Minkoff, H.; Meirowitz, N.; Prasannan, L.; London, V.; Rafael, T. J.; Chakravarthy, S.; Bracero, L. A.; Wasden, S. W.; Pachtman Shetty, S. L.; Santandreu, O.; Chervenak, F. A.; Schwartz, B. M.; Nimaroff, M.	01/03 a 06/05	1	Maternal Mortality Among Women with COVID-19 Admitted to the Intensive Care Unit	Am J Obstet Gynecol	10.1016/j.ajog.2020.06.020	https://reader.elsevier.com/reader/sd/pii/S0002937820306360?token=36C4F921087D72D71EDFCF1F5456F48E788A24540360B605FF0C2230BEA868EC4EC4DE98D26B065D748E466DEF6AB43B	Richardson et al, Vallejo, Blitz, London, McLaren, Gullersen	#NULL!	#NULL!	#NULL!	1
UNITED STATES OF AMERICA	New York	Maimonides Medical Center	McLaren 2020	12	2020-03-15	32	2020-04-15	McLaren, R. A.; London, V.; Atallah, F.; McCalla, S.; Haberman, S.; Fisher, N.; Stein, J. L.; Minkoff, H. L.	15/03 a 15/04	1	Delivery For Respiratory Compromise Among Pregnant Women With COVID-19	American journal of obstetrics and gynecology	10.1016/j.ajog.2020.05.035	http://dx.doi.org/10.1016/j.ajog.2020.05.035	referencia LONDON como sobreposição	2	1	1	0
UNITED STATES OF AMERICA	New York	Maimonides Medical Center	London 2020	68	2020-03-15	32	2020-04-15	London, V.; McLaren, Jr., R.; Atallah, F.; Cepeda, C.; McCalla, S.; Fisher, N.; Stein, J. L.; Haberman, S.; Minkoff, H.	15/03 a 15/04	0	The Relationship between Status at Presentation and Outcomes among Pregnant Women with COVID-19	Am J Perinatol	10.1055/s-0040-1712164	https://www.thieme-connect.de/products/ejournals/pdf/10.1055/s-0040-1712164.pdf	VER SUPLEMENTARES	2	1	1	#NULL!
UNITED STATES OF AMERICA	New York	Columbia University Irving Medical Center & other	Breslin N 2020	43	2020-03-13	15	2020-03-27	Breslin, N.; Baptiste, C.; Gyamfi-Bannerman, C.; Miller, R.; Martinez, R.; Bernstein, K.; Ring, L.; Landau, R.; Purisch, S.; Friedman, A. M.; Fuchs, K.; Sutton, D.; Andrikopoulou, M.; Rupley, D.; Sheen, J. J.; Aubey, J.; Zork, N.; Moroz, L.; Mourad, M.; Wapner, R.; Simpson, L. L.; D'Alton, M. E.; Go	13/03 a 27/03	0	COVID-19 infection among asymptomatic and symptomatic pregnant women: Two weeks of confirmed presentations to an affiliated pair of New York City hospitals	Am J Obstet Gynecol MFM	10.1016/j.ajogmf.2020.100118	https://www.ncbi.nlm.nih.gov/pmc/articles/PMC7144599/pdf/main.pdf	UM CASO PP	2	1	4	#NULL!
UNITED STATES OF AMERICA	New York	Multicenter	Khoury 2020	241	2020-03-13	31	2020-04-12	Khoury, Rasha; Bernstein, Peter S.; Debolt, Chelsea; Stone, Joanne; Sutton, Desmond M.; Simpson, Lynn L.; Limaye, Meghana A.; Roman, Ashley S.; Fazzari, Melissa; Penfield, Christina A.; Ferrara, Lauren; Lambert, Calvin; Nathan, Lisa; Wright, Rodney; Bianco, Angela; Wagner, Brian; Goffman, Dena; Gyam	13/03 a 12/04	0	Characteristics and Outcomes of 241 Births to Women With Severe Acute Respiratory Syndrome Coronavirus 2 (SARS-CoV-2) Infection at Five New York City Medical Centers	Obstetrics & Gynecology	10.1097/AOG.0000000000004025	https://journals.lww.com/greenjournal/Fulltext/9000/Characteristics_and_Outcomes_of_241_Births_to.97310.aspx	MESMA AMOSTRA PIERCE; PENFIELD; SUTTON DM2=8; DM 1=1	2	1	1	#NULL!
UNITED STATES OF AMERICA	New York	New York Presbyterian Hospital	Breslin 2020	7	2020-03-18	8	2020-03-25	Breslin, Noelle; Baptiste, Caitlin; Miller, Russell; Fuchs, Karin; Goffman, Dena; Gyamfi-Bannerman, Cynthia; D’Alton, Mary	18/03 a 25/03	1	Coronavirus disease 2019 in pregnancy: early lessons	American Journal of Obstetrics & Gynecology MFM	10.1016/j.ajogmf.2020.100111	http://www.sciencedirect.com/science/article/pii/S2589933320300410		2	1	1	1
UNITED STATES OF AMERICA	New York	New York Presbyterian Hospitals	Prabhu 2020	70	2020-03-22	30	2020-04-20	Prabhu, M et al	22/03 a 20/04	0	Pregnancy and postpartum outcomes in a universally tested population for SARS-CoV-2 in New York City: A prospective cohort study	BJOG	10.1111/1471-0528.16403	https://www.ncbi.nlm.nih.gov/research/coronavirus/publication/32633022	4 gemelares	2	1	1	#NULL!
UNITED STATES OF AMERICA	New York	Mount Sinai Health System	Fox 2020	33	2020-03-22	40	2020-04-30	Fox, N. S.; Melka, S.	22/03 a 30/04	0	COVID-19 in Pregnant Women: Case Series from One Large New York City Obstetrical Practice	American journal of perinatology	10.1055/s-0040-1712529	http://dx.doi.org/10.1055/s-0040-1712529		#NULL!	#NULL!	#NULL!	1
UNITED STATES OF AMERICA	New York	Mount Sinai Health System	Bianco 2020	155	2020-04-04	12	2020-04-15	Bianco, Angela; Buckley, Ayisha B.; Overbey, Jessica; Smilen, Scott; Wagner, Brian; Dinglas, Cheryl; Loudon, Holly; Garely, Alan; Brodman, Michael; Stone, Joanne	04/04 a 15/04	0	Testing of Patients and Support Persons for Coronavirus Disease 2019 (COVID-19) Infection Before Scheduled Deliveries	Obstetrics & Gynecology	10.1097/AOG.0000000000003985	https://journals.lww.com/greenjournal/Fulltext/9000/Testing_of_Patients_and_Support_Persons_for.97342.aspx		#NULL!	#NULL!	#NULL!	0
UNITED STATES OF AMERICA	New York	Weill Cornell Medicine	Vallejo 2020*	1	2020-03-25	1	2020-03-25	Vallejo, V.; Ilagan, J. G.	25/03	1	A Postpartum Death Due to Coronavirus Disease 2019 (COVID-19) in the United States	Obstetrics and gynecology	10.1097/AOG.0000000000003950	http://dx.doi.org/10.1097/AOG.0000000000003950	email para data	1	0	1	1
UNITED STATES OF AMERICA	New York	New York Medical College	Futterman 2020*	2	2020-04-15	1	2020-04-15	Futterman I; M, Toaff; L, Navi; CA, Clare	15/04	1	COVID-19 and HELLP: Overlapping Clinical Pictures in Two Gravid Patients	American Journal of Perinatology Reports	10.1055/s-0040-1712978		email para data	2	1	4	0
UNITED STATES OF AMERICA	Hackensack	Hackensack University Medical Center	Romagano 2020	8	2020-03-01	61	2020-04-30	Romagano, Matthew P.; Guerrero, Kerly; Spillane, Nicole; Kayaalp, Emre; Smilen, Scott W.; Alvarez, Manuel; Alvarez-Perez, Jesus; Francis Kim, Antonia; Aschner, Judy; Al-Khan, Abdulla	01/03 a 30/04	1	Perinatal outcomes in critically ill pregnant women with COVID-19	American Journal of Obstetrics & Gynecology MFM	10.1016/j.ajogmf.2020.100151	http://www.sciencedirect.com/science/article/pii/S2589933320300951	caso 1	2	1	1	0
UNITED STATES OF AMERICA	Multicenter	Donald and Barbara Zucker School of Medicine	Blitz MJ 2020	82	2020-03-04	37	2020-04-09	Blitz, M. J.; Grünebaum, A.; Tekbali, A.; Bornstein, E.; Rochelson, B.; Nimaroff, M.; Chervenak, F. A.	04/03 a 09/04	0	Intensive Care Unit Admissions for Pregnant and Non-Pregnant Women with COVID-19	American journal of obstetrics and gynecology	10.1016/j.ajog.2020.05.004	http://dx.doi.org/10.1016/j.ajog.2020.05.004	EXCLUIR, DADOS iINÚTEIS	2	1	#NULL!	#NULL!
UNITED STATES OF AMERICA	Pennsylvania & others	Multicenter	Pierce-Williams 2020	64	2020-03-05	47	2020-04-20	Pierce-Williams, R. A. M.; Burd, J.; Felder, L.; Khoury, R.; Bernstein, P. S.; Avila, K.; Penfield, C. A.; Roman, A. S.; DeBolt, C. A.; Stone, J. L.; Bianco, A.; Kern-Goldberger, A. R.; Hirshberg, A.; Srinivas, S. K.; Jayakumaran, J. S.; Brandt, J. S.; Anastasio, H.; Birsner, M.; O'Brien, D. S.; Sed	05/03 a 20/04	0	Clinical course of severe and critical COVID-19 in hospitalized pregnancies: a US cohort study	Am J Obstet Gynecol MFM	10.1016/j.ajogmf.2020.100134	https://pdf.sciencedirectassets.com/320199/AIP/1-s2.0-S258993332030077X/main.pdf?X-Amz-Security-Token=IQoJb3JpZ2luX2VjEOH%2F%2F%2F%2F%2F%2F%2F%2F%2F%2FwEaCXVzLWVhc3QtMSJIMEYCIQCJ3XyUQ8jE3FjiPlIFlRXYg8BhkrYbxCYajBSlhOIvcgIhAMtDTfpB1wB%2BKO9y4iCG67XqKJifyZWQCLhEbNjaEW3XKrQDCCkQAxoMMDU5MDAzNTQ2ODY1IgyL		#NULL!	#NULL!	#NULL!	1
UNITED STATES OF AMERICA	Boston	Massachusetts General Hospital	Goldfarb 2020	61	2020-03-06	60	2020-05-04	Goldfarb, I. T.; Clapp, M. A.; Soffer, M. D.; Shook, L. L.; Rushfirth, K.; Edlow, A. G.; Boatin, A. A.; Kaimal, A. J.; Barth, W. H.; Bryant, A. S.	06/03 a 04/05	0	Prevalence and Severity of Coronavirus Disease 2019 (COVID-19) Illness in Symptomatic Pregnant and Postpartum Women Stratified by Hispanic Ethnicity	Obstetrics and gynecology	10.1097/AOG.0000000000004005	http://dx.doi.org/10.1097/AOG.0000000000004005	13 pós-parto	2	1	4	#NULL!
UNITED STATES OF AMERICA	New Haven	Yale School of Medicine	Hosier 2020	1	2020-03-15	1	2020-03-15	Hosier, H.; Farhadian, S. F.; Morotti, R. A.; Deshmukh, U.; Lu-Culligan, A.; Campbell, K. H.; Yasumoto, Y.; Vogels, C. B.; Casanovas-Massana, A.; Vijayakumar, P.; Geng, B.; Odio, C. D.; Fournier, J.; Brito, A. F.; Fauver, J. R.; Liu, F.; Alpert, T.; Tal, R.; Szigeti-Buck, K.; Perincheri, S.; Larsen,	15/03	1	SARS-CoV-2 infection of the placenta.	J Clin Invest	10.1172/JCI139569	https://dm5migu4zj3pb.cloudfront.net/manuscripts/139000/139569/cache/139569.1-20200616123251-covered-253bed37ca4c1ab43d105aefdf7b5536.pdf	ABORTO PROVOCADO	1	0	4	1
UNITED STATES OF AMERICA	Livingston	Saint Barnabas Medical Center	Mehta 2020*	1	2020-03-25	1	2020-03-25	Mehta, H.; Ivanovic, S.; Cronin, A.; VanBrunt, L.; Mistry, N.; Miller, R.; Yodice, P.; Rezai, F.	25/03	1	Novel coronavirus-related acute respiratory distress syndrome in a patient with twin pregnancy: A case report	Case Rep Womens Health	10.1016/j.crwh.2020.e00220	https://www.sciencedirect.com/science/article/pii/S2214911220300503	GEMELAR, mandei email	2	0	1	1
UNITED STATES OF AMERICA	Newark	Newark Beth Israel Medical Center	Juusela 2020	2	2020-03-25	#VALUE!	2 datas	Juusela, A.; Nazir, M.; Gimovsky, M.	25/03; 27/03	1	Two cases of coronavirus 2019-related cardiomyopathy in pregnancy	Am J Obstet Gynecol MFM	10.1016/j.ajogmf.2020.100113	https://reader.elsevier.com/reader/sd/pii/S2589933320300434?token=8DF6A5A58D60E7056091D1917F5D3B106265A47EB65F013078A673D9800397165A7FC3B8B7C7CB787897BCA917B1E51F		2	1	1	0
UNITED STATES OF AMERICA	Dearborn	Beaumont Hospital Dearbon	Qadri 2020	16	2020-03-26	16	2020-04-10	Qadri, F.; Mariona, F.	26/03 a 10/04	0	Pregnancy affected by SARS-CoV-2 infection: a flash report from Michigan	J Matern Fetal Neonatal Med	10.1080/14767058.2020.1765334	https://pubmed.ncbi.nlm.nih.gov/32434403/?from_term=%28pregnant%2Fpregnancy+OR+maternal+OR+perinatal+OR+neonate%2Fneonatal+OR+newborn+OR+obstetric%29+AND+%28covid-19+OR+SARS-CoV-2%29&from_sort=date&from_size=100&from_pos=15		#NULL!	#NULL!	#NULL!	#NULL!
UNITED STATES OF AMERICA	New Jersey	St. Peter´s University Hospital	Lucarelli 2020	3	2020-03-31	51	2020-05-20	Lucarelli E; Behn, C; Lashley, S; Smok, D; Benito, D; Oyelese, Y	31/03 a 20/05	1	Mechanical Ventilation in Pregnancy Due to COVID-19: A Cohort of Three Cases	American Journal of Perinatology	10.1055/s-0040-1713664	https://www.thieme-connect.com/products/ejournals/abstract/10.1055/s-0040-1713664		#NULL!	#NULL!	#NULL!	1
UNITED STATES OF AMERICA	Columbia	University of Missouri Women and Children´s Hospital	Hsu 2020	1	2020-04-01	30	2020-04-30	Hsu AL, Guan M, Johannesen E, Stephens AJ, Khaleel N, Kagan N, Tuhlei BC, Wan XF	04/2020	1	Placental SARS-CoV-2 in a patient with mild COVID-19 disease	medRxiv	0.1101/2020.07.11.20149344	https://www.medrxiv.org/content/10.1101/2020.07.11.20149344v1		0	0	4	1
UNITED STATES OF AMERICA	Denver	Saint Joseph Hospital	Rabice 2020	1	2020-04-02	1	2020-04-02	Rabice, S. R.; Altshuler, P. C.; Bovet, C.; Sullivan, C.; Gagnon, A. J.	02/04	1	COVID-19 infection presenting as pancreatitis in a pregnant woman: A case report	Case Rep Womens Health	10.1016/j.crwh.2020.e00228	https://www.sciencedirect.com/science/article/pii/S2214911220300588?via%3Dihub		2	0	1	1
UNITED STATES OF AMERICA	Detroit	Henry Ford Hospital	Hong 2020*	1	2020-04-05	1	2020-04-05	Hong, L.; Smith, N.; Keerthy, M.; Lee-Griffith, M.; Garcia, R.; Shaman, M.; Goyert, G.	05/04	1	Severe COVID-19 infection in pregnancy requiring intubation without preterm delivery: A case report	Case Rep Womens Health	10.1016/j.crwh.2020.e00217	https://pubmed.ncbi.nlm.nih.gov/32382516/?from_term=%28pregnant%2Fpregnancy+OR+maternal+OR+perinatal+OR+neonate%2Fneonatal+OR+newborn+OR+obstetric%29+AND+%28covid-19+OR+SARS-CoV-2%29&from_sort=date&from_page=2&from_pos=1	email para data	1	0	1	1
UNITED STATES OF AMERICA	St Louis	Washington University	Kelly 2020*	1	2020-04-05	1	2020-04-05	Kelly, J. C.; Dombrowksi, M.; O'Neil-Callahan, M.; Kernberg, A. S.; Frolova, A. I.; Stout, M. J.	05/04	1	False-Negative COVID-19 Testing: Considerations in Obstetrical Care	Am J Obstet Gynecol MFM	10.1016/j.ajogmf.2020.100130	https://reader.elsevier.com/reader/sd/pii/S2589933320300732?token=7267A334BBD0DF01CB6B61B138082979E7B5E7EB6C941B18239EA69B31E959406D3CC325B7DE4D0D2581093A506542F9	PCR DO LAVADO ALVEOLAR FOI POSITIVO DIAS DEPOIS	2	0	4	1
UNITED STATES OF AMERICA	Los Angeles	Kayser Permanent Southern California Hospitals	Fassett 2020	17	2020-04-06	36	2020-05-11	Fassett, M. J.; Lurvey, L. D.; Yasumura, L.; Nguyen, M.; Colli, J. J.; Volodarskiy, M.; Gullett, J. C.; Braun, D.; Fong, A.; Trivedi, N.; Bruxvoort, K.; Chiu, V.; Getahun, D.	06/04 a 11/05	0	Universal SARS-Cov-2 Screening in Women Admitted for Delivery in a Large Managed Care Organization	Am J Perinatol	10.1055/s-0040-1714060	https://www.thieme-connect.de/products/ejournals/pdf/10.1055/s-0040-1714060.pdf	EMAIL 01/08/2020 e em 26/09/2020	2	1	1	#NULL!

## Sheet: Number_C_section_New York
				CHINA				Data Inicial:		2019-12-08
	GRUPO	Country	City	Hospital	Author	N pregnancies	N C-section	Initial date*	Final date*	Final date*	ATRIBUÍDO A	PROGRESSO		DECEMBER 2019																								JANUARY 2020
														8	9	10	11	12	13	14	15	16	17	18	19	20	21	22	23	24	25	26	27	28	29	30	31	1	2	3	4	5	6	7	8	9	10	11	12
														2019-12-08	2019-12-09	2019-12-10	2019-12-11	2019-12-12	2019-12-13	2019-12-14	2019-12-15	2019-12-16	2019-12-17	2019-12-18	2019-12-19	2019-12-20	2019-12-21	2019-12-22	2019-12-23	2019-12-24	2019-12-25	2019-12-26	2019-12-27	2019-12-28	2019-12-29	2019-12-30	2019-12-31	2020-01-01	2020-01-02	2020-01-03	2020-01-04	2020-01-05	2020-01-06	2020-01-07	2020-01-08	2020-01-09	2020-01-10	2020-01-11	2020-01-12
	10	USA	New York	New York University Langone Health	Penfield CA	11	4	2020-03-01	2020-04-20	51
	12			New York University Langone Medical Center	Silverstein JS	2	2	2020-03-15	2020-03-16	2
	4			Maimonides Medical Center	Blitz MJ	13	6	2020-03-01	2020-05-06	67
	4			Maimonides Medical Center	McLaren RA	12	7	2020-03-15	2020-04-15	32
	4			Maimonides Medical Center	London V	68	22	2020-03-15	2020-04-15	32
	8			Columbia University Irving Medical Center & other	Breslin N	43	8	2020-03-13	2020-03-27	15
	7			Multicenter	Khoury R	241	100	2020-03-13	2020-04-12	31
	9			New York Presbyterian Hospital	Breslin N	7	2	2020-03-18	2020-03-25	8
	9			New York Presbyterian Hospitals	Prabhu M	70	32	2020-03-22	2020-04-20	30
	3			Mount Sinai Health System	Fox NS	33		2020-03-22	2020-04-30	40
	3			Mount Sinai Health System	Bianco A	155		2020-04-04	2020-04-15	12
	2			Weill Cornell Medicine	Vallejo V*	1	1	2020-03-25	2020-03-25	1
	14		New York & others	New York University Langone Health & others	Pierce-Williams RAM	64	24	2020-03-05	2020-04-20	47
	1		Multicenter	Donald and Barbara Zucker School of Medicine	Blitz MJ	82		2020-03-04	2020-04-09	37
	#REF!
	#REF!	*dates of each study as provided by the authors
	#REF!	USA: United States of America
	#REF!	N: number
	#REF!	C-section: cesarean section
	#REF!
	#REF!
	#REF!
	#REF!
	#REF!
	#REF!
	#REF!
[truncated: 141 more columns]

## Sheet: Incidence_C_section_NY city
Number of C-section in pregnancies complicated by COVID-19, according to different authors and hospitals in New York
Author	City	Study number	C-section (number)	Pregnancy (number)	Study design	Hospital	Decision
Vallejo 2020*	New York	1	1	1	case report	Weill Cornell Medicine	XX
Breslin 2020	New York	2	2	7	case series	New York Presbyterian Hospital	NOT INCLUDED, NOT CLEAR IF IN THE OTHER BRESLIN ARTICLE
Silverstein 2020	New York	3	2	2	case series	New York University Langone Medical Center		NOT INCLUDED, CASES CAN BE IN OTHER LANGONE CENTER
Penfield 2020	New York	4	4	11	case series	New York University Langone Health		NOT INCLUDED (SOME CASES ARE IN KHOURY)
Blitz M 2020	New York	5	6	13	case series	Maimonides Medical Center	NOT INCLUDED (CASES CAN BE IN LONDON)
McLaren 2020	New York	6	7	12	case series	Maimonides Medical Center	NOT INCLUDED (CASES CAN BE IN LONDON)
Breslin N 2020	New York	7	8	43	case series	NY Presbyterian Hospital, Columbia university medical center	XX
London 2020	New York	8	22	68	case series	Maimonides Medical Center	XX
Prabhu 2020	New York	9	32	70	case series	New York Presbyterian Hospitals	XX
Pierce Williams	New York	10	24	64	case series	New York University Langone Medical Center	XX
Khoury 2020	New York	11	100	241	case series	New York Presbyterian, Maimonides, Langone	XX
			208	532	0.39
		Study number	N C-section	N pregnancies	Incidence
	Model 1	1 + 7 + 9 + 11	141	355	0.40
	Model 2	1 + 7 + 8 + 9 + 10	87	246	0.35
		Number of pregnancies/C-sections excluded because samples could be in other studies:
		Study number	N C-section	N pregnancies	Incidence
		2 + 3 + 4 + 5 + 6	21	45	0.47

## Sheet: OVERLAP_FINAL
EXCLUIR	MOTIVO	Corrigido	date_public	country	continent	hospital	author_year	author	city	datadate	inicial date	final date	duration	number_preg	dados_individuais	title	journal	doi	url	OBS1	publication	study_design	setting	PrimaryLast
0		1	#NULL!	BRAZIL	4	Sistema de Informação da Vigilância Epidemiológica da Gripe	Brazil Ministry of Health 2020	Brasil. Ministério da Saúde. Secretaria de Vigilância em Saúde	SIVEP-Gripe	16/02 a 23/05	2020-02-16	2020-05-23	98	288	0	Boletim Epidemiológico Especial - COE-COVID-19			https://www.saude.gov.br/images/pdf/2020/May/29/2020-05-25---BEE17---Boletim-do-COE.pdf		#NULL!	#NULL!	#NULL!	1
0		1	#NULL!	BRAZIL	4	Brazilian Ministry of Health´s Acute Respiratory Distress Syndrome Surveillance System	Andreucci 2020	Andreucci, Carla Betina; Soligo Takemoto, Maira; Menezes, Mariane; Knobel, Roxana; Katz, Leila; Amorim, Melania; Nakamura-Pereira, Marcos	ARDS Syndrome Surveilance System	26/02 a 18/06	2020-02-26	2020-06-18	114	124	0	The tragedy of COVID‐19 in Brazil: 124 maternal deaths and counting	International Journal of Gynecology & Obstetrics	10.1002/ijgo.13300	https://ripetomato2uk.files.wordpress.com/2020/05/ijogfinal-1.pdf		#NULL!	#NULL!	#NULL!	1
#NULL!		#NULL!	#NULL!		#NULL!																#NULL!	#NULL!	#NULL!	#NULL!
2	overlap	2	#NULL!	CHINA	1	Chongqing Three Gorges	Peng Z 2020	Peng, Z.; Wang, J.; Mo, Y.; Duan, W.; Xiang, G.; Yi, M.; Bao, L.; Shi, Y.	Chongqing	not reported				1	1	Unlikely SARS-CoV-2 vertical transmission from mother to child: A case report	J Infect Public Health	10.1016/j.jiph.2020.04.004	https://reader.elsevier.com/reader/sd/pii/S1876034120304391?token=78CED194190EC69F81EDB150170E0F470BFE2EE2003E729B1225D3F069A14D7FD2D490D8B21B323D26EFD52548F98BF7	EMAIL EM 16/08, sem resposta MESMO CASO DO ABAIXO?	2	0	1	1
0	overlap	1	#NULL!	CHINA	1	Chongqing Three Gorges	Liao X 2020	Liao, X.; Yang, H.; Kong, J.	Chongqing	11/02	2020-02-11	2020-02-11	1	1	1	Chest CT Findings in a Pregnant Patient with 2019 Novel Coronavirus Disease	Balkan Med J	10.4274/balkanmedj.galenos.2020.2020.3.89	http://balkanmedicaljournal.org/uploads/pdf/pdf_BMJ_2196.pdf	EMAIL MESMO CASO DO ACIMA?	2	0	4	1
#NULL!		#NULL!	#NULL!		#NULL!																#NULL!	#NULL!	#NULL!	#NULL!
0	16/09/2020 ESTÁ NO BANCO N=1	1	#NULL!	CHINA	1	First Affiliated	Kang X 2020	Kang, X.; Zhang, R.; He, H.; Yao, Y.; Zheng, Y.; Wen, X.; Zhu, S.	Hangzhou	06/02	2020-02-06	2020-02-06	1	1	1	[Anesthesia management in cesarean section for a patient with coronavirus disease 2019]	Zhejiang Da Xue Xue Bao Yi Xue Ban		https://pubmed.ncbi.nlm.nih.gov/32207592/	CHINÊS_ ARTIGO COMPLETO INACESSÍVEL EXCLUIR?	#NULL!	#NULL!	#NULL!	1
0	16/09/2020 ESTÁ NO BANCO n=1 mesmo caso Li Y? tem diferença de 2 dias na IG, o resto é igual	1	2020-05-08	CHINA	1	First Affiliated	Lang G 2020	Lang, G. J.; Zhao, H.	Hangzhou	06/02	2020-02-06	2020-02-06	1	1	1	Can SARS-CoV-2-infected women breastfeed after viral clearance?	J Zhejiang Univ Sci B	10.1631/jzus.B2000095	https://link.springer.com/content/pdf/10.1631/jzus.B2000095.pdf		2	0	4	1
0	16/09/2020 EXCLUIR PQ É EM CHINES E DIFÌCIL TRADUZIR NO GOOGLE, DADOS INDIVIDUAIS	1	2020-03-17	CHINA	1	First Affiliated	Chen X 2020	Chen, X.; Li, Y.; Wang, J.; Cai, H.; Cao, H.; Sheng, J.	Hangzhou	19/01 a 10/02	2020-01-19	2020-02-10	23	3	1	[Pregnant women complicated with COVID-19: a clinical analysis of 3 cases]	Zhejiang Da Xue Xue Bao Yi Xue Ban	10.3785/j.issn.1008-9292.2020.03.08	http://www.zjujournals.com/med/EN/10.3785/j.issn.1008-9292.2020.03.08	CHINÊS	2	1	4	1
0	mesmo que lang e Kang EXTRAIR COM OS DADOS DOS TRÊS	1	#NULL!	CHINA	1	First Affiliated	Li Y 2020	Li, Y.; Zhao, R.; Zheng, S.; Chen, X.; Wang, J.; Sheng, X.; Zhou, J.; Cai, H.; Fang, Q.; Yu, F.; Fan, J.; Xu, K.; Chen, Y.; Sheng, J.	Hangzhou	06/02	2020-02-06	2020-02-06	1	1	1	Lack of vertical Transmission of severe acute respiratory syndrome coronavirus 2, CHINA	Emerging Infectious Diseases		www.cdc.gov/eid	FICA ESTE	2	0	4	1
#NULL!		#NULL!	#NULL!		#NULL!																#NULL!	#NULL!	#NULL!	#NULL!
0	20/09/2020 ESTÀ NO BANCO NATIONAL REGISTRY	1	2020-04-17	CHINA	1	National Health Comission of China	Chen L 2020	Chen, L.; Li, Q.; Zheng, D.; Jiang, H.; Wei, Y.; Zou, L.; Feng, L.; Xiong, G.; Sun, G.; Wang, H.; Zhao, Y.; Qiao, J.	National Health Comission of China	08/12 a 20/03	2019-12-08	2020-03-20	104	118	0	Clinical Characteristics of Pregnant Women with Covid-19 in Wuhan, China	N Engl J Med	10.1056/NEJMc2009226	https://www.nejm.org/doi/pdf/10.1056/NEJMc2009226?articleTools=true	EMAIL	2	3	5	1
2	16/09/2020 EXCLUIR ?-- SEM DATA DE COLETA	2	2020-03-09	CHINA	1	Renmin	Chen R, Chen J 2020	Chen, R.; Chen, J.; Meng, Q. T.	Wuhan	not reported				1	1	Chest computed tomography images of early coronavirus disease (COVID-19)	Can J Anaesth	10.1007/s12630-020-01625-4	https://link.springer.com/article/10.1007/s12630-020-01625-4		2	0	4	1
0	16/09/2020: ESTÁ NO BANCO N=1	1	2020-03-26	CHINA	1	Renmin	Dong L 2020	Dong, Lan; Tian, Jinhua; He, Songming; Zhu, Chuchao; Wang, Jian; Liu, Chen; Yang, Jing	Wuhan	28/01	2020-01-28	2020-01-28	1	1	1	Possible Vertical Transmission of SARS-CoV-2 From an Infected Mother to Her Newborn	JAMA	10.1001/jama.2020.4621	https://doi.org/10.1001/jama.2020.4621		2	0	4	1
0	16/09/2020 ESTÁ NO BANCO N=1	1	#NULL!	CHINA	1	Renmin	Yu Y 2020	Yu, Y.; Fan, C.; Bian, J.; Shen, Y.	Wuhan	28/01	2020-01-28	2020-01-28	1	1	1	Severe COVID-19 in a pregnant patient admitted to hospital in Wuhan	Int J Gynaecol Obstet	10.1002/ijgo.13232	https://pubmed.ncbi.nlm.nih.gov/32428290/?from_single_result=Severe+COVID-19+in+a+Pregnant+Patient+Admitted+to+Hospital+in+Wuhan&expanded_search_query=Severe+COVID-19+in+a+Pregnant+Patient+Admitted+to+Hospital+in+Wuhan		2	0	4	1
0	19/09/2020 EXCLUIR SEM DADOS MORBIDADES OU BMI	1	2020-03-27	CHINA	1	Renmin	Khan S 2020	Khan, S.; Jun, L.; Nawsherwan; Siddique, R.; Li, Y.; Han, G.; Xue, M.; Nabi, G.; Liu, J.	Wuhan	25/01 a 15/02	2020-01-25	2020-02-15	22	17	1	Association of COVID-19 with pregnancy outcomes in health-care workers and general women	Clin Microbiol Infect	10.1016/j.cmi.2020.03.034	https://www.ncbi.nlm.nih.gov/pmc/articles/PMC7141623/pdf/main.pdf	MANDAR EMAIL -- MESMAS DO OUTRO ARTIGO???	2	1	4	1
0	16/09/2020 ESTÁ NO BANCO N=1	1	2020-04-19	CHINA	1	Renmin	Khan S, Peng L 2020	Khan, S.; Peng, L.; Siddique, R.; Nabi, G.; Nawsherwan; Xue, M.; Liu, J.; Han, G.	Wuhan	28/01; 22/02, 01/03	2020-01-28	3 datas	#VALUE!	3	1	Impact of COVID-19 infection on pregnancy outcomes and the risk of maternal-to-neonatal intrapartum transmission of COVID-19 during natural birth	Infect Control Hosp Epidemiol	10.1017/ice.2020.84	https://doi.org/10.1017/ice.2020.84		2	1	4	1
0		1	2020-03-02	CHINA	1	Renmin	Lei 2020	LEI, Di; WANG, Chen; LI, Chunyan; FANG, Congcong; YANG, Wenbing; CHEN, Biheng; WEI, Min; XU, Xiaoyu; YANG, Huixia; WANG, Suqing; FAN, Cuifang	Wuhan	22/01 a 01/02	2020-01-22	2020-02-01	11	9	1	Clinical characteristics of COVID-19 in pregnancy: analysis of nine cases	Chinese Journal of Perinatal Medicine	covidwho-6177	https://search.bvsalud.org/global-literature-on-novel-coronavirus-2019-ncov/resource/en/covidwho-6177		2	1	4	0
0	20/09/2020 VER OVERLAP DE DATAS	1	2020-03-16	CHINA	1	Renmin	Chen R, Zhang Y 2020	Chen, R.; Zhang, Y.; Huang, L.; Cheng, B. H.; Xia, Z. Y.; Meng, Q. T.	Wuhan	30/01 a 23/02	2020-01-30	2020-02-23	25	17	0	Safety and efficacy of different anesthetic regimens for parturients with COVID-19 undergoing Cesarean delivery: a case series of 17 patients	Can J Anaesth	10.1007/s12630-020-01630-7	https://link.springer.com/article/10.1007%2Fs12630-020-01630-7#Bib1		2	1	4	1
0	19/09/2020 fica para substituir todos remnin = mudou, ficou yan ===	1	2020-07-09	CHINA	1	Renmin	Cheng B 2020	Cheng B, Jiang T, Zhang L et al	Wuhan	15/01 a 23/02	2020-01-15	2020-02-23	40	31	0	Clinical characteristics of pregnant women with corornavirus disease 2019 in Wuhan, China	Open Forum Infectious Diseses	10.1093/ofid/ofaa294	https://academic.oup.com/ofid/article/7/8/ofaa294/5870370		2	1	4	1
0		1	2020-03-17	CHINA	1	Renmin	Fan 2020	Fan, C.; Lei, D.; Fang, C.; Li, C.; Wang, M.; Liu, Y.; Bao, Y.; Sun, Y.; Huang, J.; Guo, Y.; Yu, Y.; Wang, S.	Wuhan	17/01; 25/01	2020-01-17	2 datas	#VALUE!	2	1						#NULL!	#NULL!	#NULL!	#NULL!
0		1	#NULL!	CHINA	1	Renmin	Wu Y 2020	Wu, Y.; Liu, C.; Dong, L.; Zhang, C.; Chen, Y.; Liu, J.; Duan, C.; Zhang, H.; Mol, B. W.; Dennis, C. L.; Yin, T.; Yang, J.; Huang, H.	Wuhan	31/01 a 09/03	2020-01-31	2020-03-09	39	13	1	Coronavirus disease 2019 among pregnant Chinese women: case series data on the safety of vaginal birth and breastfeeding	Bjog	10.1111/1471-0528.16276	https://pubmed.ncbi.nlm.nih.gov/32369656/?from_term=%28covid-19+OR+SARS-CoV-2%29+AND+%28pregnant%2Fpregnancy+OR+maternal+OR+perinatal+OR+neonate%2Fneonatal+OR+newborn+OR+obstetric%29&from_sort=date&from_size=50&from_pos=2	EMAIL 17/08/2020	2	1	4	1
0	20/09/2020 EXCLUIR OVERLAP DATAS	1	#NULL!	CHINA	1	Renmin	Zhang L 2020	Zhang Lu, Yang J, Dong L, Ming L, Wei M, Li J, Hu R	Wuhan	30/01 a 01/03	2020-01-30	2020-03-01	32	18	0	Severe Acute Respiratory Syndrome Coronavirus 2(SARS-CoV-2) infection during late pregnancy: A Report of 18 patients from Wuhan, China	BMC Pregnancy and Childbirth	10.1186/s12884-020-03026-3	https://bmcpregnancychildbirth.biomedcentral.com/articles/10.1186/s12884-020-03026-3	EMail em 17/08/2020	2	1	4	1
1	20/09/2020 AFILIADOS DO REMNIN, MESMOS DADOS DE FAN ESSE ZHANG E O OUTRO SÃO O MESMO	1	#NULL!	CHINA	1	Renmin	Zhang L, Jiang Y 2020	Zhang, L.; Jiang, Y.; Wei, M.; Cheng, B. H.; Zhou, X. C.; Li, J.; Tian, J. H.; Dong, L.; Hu, R. H.	Wuhan	30/01 a 17/02	2020-01-30	2020-02-17	19	16	0	[Analysis of the pregnancy outcomes in pregnant women with COVID-19 in Hubei Province]	Zhonghua Fu Chan Ke Za Zhi	10.3760/cma.j.cn112141-20200218-00111	https://pubmed.ncbi.nlm.nih.gov/32145714/	CHINÊS_TRADUZIDO (caso controle)?	2	4	4	1
0	20/09/2020 VER CONDENSA SERIES DE 4 AUTORES (CHEN H, LIU Y, ZHANG L, LEI D) EXCLUIR?	1	#NULL!	CHINA	1	Renmin & others	Yan 2020	Yan, J.; Guo, J.; Fan, C.; Juan, J.; Yu, X.; Li, J.; Feng, L.; Li, C.; Chen, H.; Qiao, Y.; Lei, D.; Wang, C.; Xiong, G.; Xiao, F.; He, W.; Pang, Q.; Hu, X.; Wang, S.; Chen, D.; Zhang, Y.; Poon, L. C.; Yang, H.	Wuhan & others	20/01 a 24/03	2020-01-20	2020-03-24	65	116	0	Coronavirus disease 2019 in pregnant women: a report based on 116 cases	Am J Obstet Gynecol	10.1016/j.ajog.2020.04.014	https://www.ajog.org/article/S0002-9378(20)30462-2/pdf	CONDENSA SERIES DE 4 AUTORES (CHEN H, LIU Y, ZHANG L, LEI D) EXCLUIR?	2	1	4	1
0	19/09/2020 EXCLUIR N=11 E SEM DADOS, EXCETO BMI E IDADE OVERLAP DE DATAS	1	#NULL!	CHINA	1	Renmin & others	Zhang Y 2020	Zhang, Y et al	Wuhan & others	24/01 a 20/03	2020-01-24	2020-03-20	57	89	0	Anaesthetic managment and clinical outcomes of parturients with COVID-19: a multicentre, retrospective, propensity score matched cohort study	medRxiv	10.1101/2020.03.24.20042176	https://www.medrxiv.org/content/10.1101/2020.03.24.20042176v1		0	1	4	1
0	19/09/2020 EXCLUIR (SEM DATAS DAS DE RENMIN); SÓ IDADE	1	#NULL!	CHINA	1	Renmin & others	Nawsherwan 2020	Nawsherwan, N; Khan, S; Nabi G; Fan C; Wang, S	Wuhan & others	29/01 a 14/02	2020-01-29	2020-02-14	17	7	1	Impact of COVID-19 Pneumonia on Neonatal Birth Outcomes	Indian journal of pediatrics	10.1007/s12098-020-03372-2	https://www.ncbi.nlm.nih.gov/pubmed/32572692		2	1	4	1
#NULL!		#NULL!	#NULL!		#NULL!																#NULL!	#NULL!	#NULL!	#NULL!
0		1	2020-04-10	CHINA	1	Maternal and Child Health	Cao 2020	Cao, D.; Yin, H.; Chen, J.; Tang, F.; Peng, M.; Li, R.; Xie, H.; Wei, X.; Zhao, Y.; Sun, G.	Wuhan	23/01 a 23/02	2020-01-23	2020-02-23	32	10	1	Clinical analysis of ten pregnant women with COVID-19 in Wuhan, China: A retrospective study	International Journal of Infectious Diseases	10.1016/j.ijid.2020.04.047	http://dx.doi.org/10.1016/j.ijid.2020.04.047		2	1	4	0
0		1	2020-03-28	CHINA	1	Maternal and Child Health	Chen S 2020	Chen, S.; Liao, E.; Cao, D.; Gao, Y.; Sun, G.; Shao, Y.	Wuhan	20/01 a 10/02	2020-01-20	2020-02-10	22	5	1	Clinical analysis of pregnant women with 2019 novel coronavirus pneumonia	J Med Virol	10.1002/jmv.25789	https://onlinelibrary.wiley.com/doi/abs/10.1002/jmv.25789		2	1	4	0
0	19/09/2020 mesmo hospital, datas diferentes EXTRAIR DA VERSAO FINAL, JUNTOU TUDO	1	#NULL!	CHINA	1	Maternal and Child Health	Li N 2020	Li, N.; Han, L.; Peng, M.; Lv, Y.; Ouyang, Y.; Liu, K.; Yue, L.; Li, Q.; Sun, G.; Chen, L.; Yang, L.	Wuhan	24/01 a 29/02	2020-01-24	2020-02-29	37	16	0	Maternal and neonatal outcomes of pregnant women with COVID-19 pneumonia: a case-control study	Clin Infect Dis	10.1093/cid/ciaa352	https://academic.oup.com/cid/advance-article/doi/10.1093/cid/ciaa352/5813589	PRONTO, CORRIGIDO PELO ARTIGO FINAL	2	4	4	0
0	20/09/2020 REVISÃO -- PODE ENGLOBAR VÁRIOS RELATOS DE CASOS, INCLUI VÁRIOS HOSPITAIS DE WUHAN	1	2020-05-15	CHINA	1	Maternal and Child Health & others	Liao S 2020	Liao, S; Wang, R; Wu, D; Fang, D; Dong, D; Tao, Z; Yang, H; Zeng, W; Peng, Q; Peng, J; Wu, Y; Chen, S; Lin, X; Xiong, G; Ma, X; You, A; Lu, L; Dai, W; Hu, C; Zhang, W	Wuhan	15/01 a 07/04	2020-01-15	2020-04-07	84	92	0	A Clinical Multi-center Study of Pregnant Women with COVID-19 in Hubei, China	Research Square	10.21203/rs.3.rs-27398/v1	https://assets.researchsquare.com/files/rs-27398/v1.pdf	REVISÂO -- PODE ENGLOBAR VÁRIOS RELATOS DE CASOS, INCLUI VÁRIOS HOSPITAIS DE WUHAN	0	1	4	1
0	16/09/2020: ORIGINAL TRADUZIDO SEM MUITOS DADOS PUBLICOU NO LOCAL e TB NO INGLES	1	#NULL!	CHINA	1	Maternal and Child Health & other	Liu Fanglan 2020	LIU FANG, Lan Wei-shun, GAN Quan, YANG Wenzhong	Wuhan	11/01 a 10/02	2020-01-11	2020-02-10	31	44	0	Clinical features and imaging findings of pregnant women infected with new coronavirus pneumonia	Radiol Practice	10.13609/j.cnki.1000-0313.2020.04.003	http://www.fsxsj.net/ch/reader/view_abstract.aspx?file_no=20200403&flag=1		2	1	1	1
0		1	#NULL!	CHINA	1	Maternal and Child Health	Wu C 2020	Wu, C.; Yang, W.; Wu, X.; Zhang, T.; Zhao, Y.; Ren, W.; Xia, J.	Wuhan	23/01 a 10/02	2020-01-23	2020-02-10	19	8	1	Clinical Manifestation and Laboratory Characteristics of SARS-CoV-2 Infection in Pregnant Women	Virol Sin	10.1007/s12250-020-00227-0	https://link.springer.com/content/pdf/10.1007/s12250-020-00227-0.pdf		2	1	1	0
0	19/09/2020 MESMOS CASOS de LI N, HAN et almesmo hospital, datas diferentes	1	#NULL!	CHINA	1	Maternal and Child Health	Yang H, Sun G 2020	Yang, H.; Sun, G.; Tang, F.; Peng, M.; Gao, Y.; Peng, J.; Xie, H.; Zhao, Y.; Jin, Z.	Wuhan	20/01 a 05/03	2020-01-20	2020-03-05	46	13	0	Clinical features and outcomes of pregnant women suspected of coronavirus disease 2019	J Infect	10.1016/j.jinf.2020.04.003	https://www.ncbi.nlm.nih.gov/pmc/articles/PMC7152867/pdf/main.pdf	EXTRAIR DESSE E COMPARAR COM O ACIMA	2	1	4	1
0	19/09/2020: MESMOS CASOS DE LI N, HAN L, PENG M (diz no texto e dá a ref); DESFECHOS GENERICOS VER SE FICA	1	#NULL!	CHINA	1	Maternal and Child Health	Yue 2020	Yue, L.; Han, L.; Li, Q.; Zhong, M.; Wang, J.; Wan, Z.; Chu, C.; Zeng, Y.; Peng, M.; Li, N.; Yang, L.	Wuhan	24/01 a 29/02	2020-01-24	2020-02-29	37	30	0	Anesthesia and infection control in cesarean section of pregnant women with COVID-19 infection: A descriptive study	J Clin Anesth	10.1016/j.jclinane.2020.109908	https://www.medrxiv.org/content/10.1101/2020.03.23.20040394v1		0	1	4	1
0		1	#NULL!	CHINA	1	Maternal and Child Health & other	Liu F 2020	Liu, F; Liu, H; Li, J; Hou, L; Lan, W; Wang, D	Wuhan & others	23/01 a 04/03	2020-01-23	2020-03-04	42	21	#NULL!	Clinico-Radiological Features and Outcomes in Pregnant Women with COVID-19: Compared with Age-Matched Non-Pregnant Women	Preprints with The Lancet	10.2139/ssrn.3556647	https://papers.ssrn.com/sol3/Delivery.cfm?abstractid=3556647		#NULL!	#NULL!	#NULL!	#NULL!
0		1	#NULL!	CHINA	1	Maternal and Child Health & other	Liu H 2020	Liu, H.; Liu, F.; Li, J.; Zhang, T.; Wang, D.; Lan, W.	Wuhan & others	27/01 a 14/02	2020-01-27	2020-02-14	19	41	#NULL!	Clinical and CT imaging features of the COVID-19 pneumonia: Focus on pregnant women and children	J Infect	10.1016/j.jinf.2020.03.007	https://www.journalofinfection.com/article/S0163-4453(20)30118-3/fulltext		#NULL!	#NULL!	#NULL!	#NULL!
0		1	#NULL!	CHINA	1	Maternal and Child Health & others	Zhu 2020	Zhu, Huaping; Wang, Lin; Fang, Chengzhi; Peng, Sicong; Zhang, Lianhong; Chang, Guiping; Xia, Shiwen; Zhou, Wenhao	Wuhan & others	20/01 a 05/02	2020-01-20	2020-02-05	17	9	1	Clinical analysis of 10 neonates born to mothers with 2019-nCoV pneumonia	Translational Pediatrics; Vol 9, No 1 (February 2020): Translational Pediatrics	10.21037/tp.2020.02.06	http://tp.amegroups.com/article/view/35919/28274	caso 1	2	1	4	0
#NULL!		#NULL!	#NULL!		#NULL!								1								#NULL!	#NULL!	#NULL!	#NULL!
1	16/09/2020 data não reportada, VER SE ACHA MÃE EM OUTRO RELATO	1	#NULL!	CHINA	1	Tongji	Xiong Y 2020	Xiong, Ying; Zhang, Qiang; Zhao, Lingyun; Shao, Jianbo; Zhu, Wenzhen	Wuhan	not reported			1	1	1	Clinical and Imaging Features of COVID-19 in a Neonate	Chest	10.1016/j.chest.2020.03.018	http://www.sciencedirect.com/science/article/pii/S001236922030533X		2	0	4	1
0		1	2020-04-24	CHINA	1	Tongji	Hu 2020	Hu, Xiaolin; Gao, Jinzhi; Luo, Xiaoping; Feng, Ling; Liu, Weiyong; Chen, Juan; Benachi, Alexandra; De Luca, Daniele; Chen, Ling	Wuhan	20/01 a 20/02	2020-01-20	2020-02-20	32	7	1	Severe Acute Respiratory Syndrome Coronavirus 2 (SARS-CoV-2) Vertical Transmission in Neonates Born to Mothers With Coronavirus Disease 2019 (COVID-19) Pneumonia	Obstetrics & Gynecology	10.1097/AOG.0000000000003926	https://journals.lww.com/greenjournal/Fulltext/9000/Severe_Acute_Respiratory_Syndrome_Coronavirus_2.97384.aspx		2	1	4	1
0		1	2020-02-25	CHINA	1	Tongji	Liu W, Wang Q 2020	Liu, W.; Wang, Q.; Zhang, Q.; Chen, L.; Chen, J.; Zhang, B.; Lu, Y.; Wang, S.; Xia, L.; Huang, L.; Wang, K.; Liang, L.; Zhang, Y.; Turtle, L.; Lissauer, D.; Lan, K.; Feng, L.; Yu, H.; Liu, Y.; Sun, Z.	Wuhan	02/02 a 05/02	2020-02-02	2020-02-05	4	3	1	Coronavirus Disease 2019 (COVID-19) During Pregnancy: A Case Series	Preprints.org	202002.0373.v1	https://www.preprints.org/manuscript/202002.0373/v1/download		0	1	4	0
0		1	#NULL!	CHINA	1	Tongji & other	Liu Wei 2020	Liu, Wei; Wang, J.; Li, W.; Zhou, Z.; Liu, S.; Rong, Z.	Wuhan	31/01 a 29/02	2020-01-31	2020-02-29	30	19	1	Clinical characteristics of 19 neonates born to mothers with COVID-19	Front Med	10.1007/s11684-020-0772-y	https://link.springer.com/content/pdf/10.1007/s11684-020-0772-y.pdf		2	1	4	1
0	17/10/2020 NÃO REVISADO; DADOS DE 5 HOSPITAIS, 3 em WUHAN (REMININ E TONGII E MATERNAL)	1	#NULL!	CHINA	1	Tongji & others	Nie 2020	Nie, Rui; Wang, Shao-shuai; Yang, Qiong; Fan, Cui-fang; Liu, Yu-ling; He, Wen-cong; Jiang, Mei; Liu, Cheng-cheng; Zeng, Wan-jiang; Wu, Jian-li; Oktay, Kutluk; Feng, Ling; Jin, Lei	Wuhan	01/01 a 20/02	2020-01-01	2020-02-20	51	33	0	Clinical features and the maternal and neonatal outcomes of pregnant women with coronavirus disease 2019	medRxiv	10.1101/2020.03.22.20041061	http://medrxiv.org/content/early/2020/03/27/2020.03.22.20041061.abstract		0	1	4	1
0	mesmo caso de Liu W, Wang Q	1	#NULL!	CHINA	1	Tongji	Wang S 2020	Wang, Shaoshuai; Guo, Lili; Chen, Ling; Liu, Weiyong; Cao, Yong; Zhang, Jingyi; Feng, Ling	Wuhan	01/02	2020-02-01	2020-02-01	1	1	1	A Case Report of Neonatal 2019 Coronavirus Disease in China	Clinical Infectious Diseases	10.1093/cid/ciaa225	https://doi.org/10.1093/cid/ciaa225	INCLUIDO NO BANCO N=1	2	0	4	1
0		1	#NULL!	CHINA	1	Tongji	Yu 2020	Yu, N.; Li, W.; Kang, Q.; Xiong, Z.; Wang, S.; Lin, X.; Liu, Y.; Xiao, J.; Liu, H.; Deng, D.; Chen, S.; Zeng, W.; Feng, L.; Wu, J.	Wuhan	01/01 a 08/02	2020-01-01	2020-02-08	39	7	1	Clinical features and obstetric and neonatal outcomes of pregnant patients with COVID-19 in Wuhan, China: a retrospective, single-centre, descriptive study	Lancet Infect Dis	10.1016/s1473-3099(20)30176-6	https://www.thelancet.com/journals/laninf/article/PIIS1473-3099(20)30176-6/fulltext	não parecem ser os mesmos casos do abaixo (primeiro e segundo trim)	2	1	4	1
#NULL!		#NULL!	#NULL!		#NULL!								1								#NULL!	#NULL!	#NULL!	#NULL!
0	16/09/2020 DUAS MÃES ESTÃO EM NO BANCO n=1 menos a de 32 anos VE ESTAR EM OUTROS ESTUDOS	1	#NULL!	CHINA	1	Union	Chen S, Huang B 2020	Chen, S.; Huang, B.; Luo, D. J.; Li, X.; Yang, F.; Zhao, Y.; Nie, X.; Huang, B. X.	Wuhan	04/02	2020-02-04	2020-02-04	1	3	1	[Pregnancy with new coronavirus infection: clinical characteristics and placental pathological analysis of three cases]	Zhonghua Bing Li Xue Za Zhi	10.3760/cma.j.cn112151-20200225-00138	https://www.ncbi.nlm.nih.gov/research/coronavirus/publication/32114744	CHINÊS	2	1	4	1
0	20/09/2020	1	#NULL!	CHINA	1	Union	Liu D 2020	Liu, D.; Li, L.; Wu, X.; Zheng, D.; Wang, J.; Yang, L.; Zheng, C.	Wuhan	20/01 a 10/02	2020-01-20	2020-02-10	22	15	0	Pregnancy and Perinatal Outcomes of Women With Coronavirus Disease (COVID-19) Pneumonia: A Preliminary Analysis	AJR Am J Roentgenol	10.2214/ajr.20.23072	https://www.ajronline.org/doi/full/10.2214/AJR.20.23072 & https://www.ajronline.org/doi/10.2214/AJR.20.23247	DADOS INDIVIDUAIS DE SINTOMS, DELIVERY, CHEST TC	2	1	4	1
2		2	2020-03-16	CHINA	1	Union	Chen Y 2020	Chen, Y.; Peng, H.; Wang, L.; Zhao, Y.; Zeng, L.; Gao, H.; Liu, Y.	Wuhan	not reported			1	4	1	Infants Born to Mothers With a New Coronavirus (COVID-19)	Frontiers in Pediatrics	10.3389/fped.2020.00104	http://dx.doi.org/10.3389/fped.2020.00104		2	1	4	0
0	20/09/2020 OVERLAP DE DATAS E HOSPITAIS ESTUDA FÍGADO	1	2020-06-15	CHINA	1	Union	Deng G 2020	Deng, Guangtong; Zeng, Furong; Zhang, Lijuan; Chen, Hui; Chen, Xiang; Yin, Mingzhu	Wuhan	28/01 a 28/02	2020-01-28	2020-02-28	32	37	0	Characteristics of pregnant COVID-19 patients with liver injury	Journal of Hepatology	10.1016/j.jhep.2020.06.022	https://doi.org/10.1016/j.jhep.2020.06.022	VER SE É A MESMA AMOSTRA DE Yin MZ artigo 208	2	1	4	1
0		1	#NULL!	CHINA	1	Union	Song 2020	Song L; Xiao, W; Ling, K; Yao, S; Chen, X	Wuhan	06/02	2020-02-06	2020-02-06	1	1	1	Anesthetic Management for Emergent Cesarean Delivery in a Parturient with Recent Diagnosis of Coronavirus Disease 2019 (COVID-19): A Case Report	Translational Perioperative and Pain Medicine	10.31480/2330-4871/118	http://www.transpopmed.org/articles/tppm/tppm-2020-7-118.pdf		2	0	4	1
0		1	#NULL!	CHINA	1	Union	Xu L 2020	Xu, Luming; Yang, Qianqian; Shi, Haojun; Lei, Shijun; Liu, Xiaoli; Zhu, Ying; Wu, Qiulei; Ding, Xiuli; Tian, Yanhong; Hu, Qinghua; Chen, Fenghua; Geng, Zhi; Zeng, Xiangzhi; Lin, Lin; Cai, Xuehong; Wu, Min; Wang, Zehua; Wang, Zheng; Xia, Geqing; Wang, Lin	Wuhan	21/01 a 09/02	2020-01-21	2020-02-09	20	5	1	Clinical presentations and outcomes of SARS-CoV-2 infected pneumonia in pregnant women and health status of their neonates	Science Bulletin	10.1016/j.scib.2020.04.040	http://www.sciencedirect.com/science/article/pii/S2095927320302656	VER SUPLEMENTARES	2	1	4	0
0	20/09/2020 MESMOS CASOS DE DENG COMPARA COM Não GESTANTES; EXCLUIR SOBREPOSIÇÃO DATAS E HOSPITAIS	1	#NULL!	CHINA	1	Union & other	Yin 2020	Yin, Mingzhu; Zhang, Lijuan; Deng, Guangtong; Han, Chaofei; Shen, Minxue; Sun, Hongyin; Zeng, Furong; Zhang, Wei; Chen, Lan; Luo, Qingqing; Yao, Dujuan; Wu, Min; Yu, Shihuan; Chen, Hui; Baud, David; Chen, Xiang	Wuhan	28/01 a 28/02	2020-01-28	2020-02-28	32	31	0	Severe Acute Respiratory Syndrome Coronavirus 2 (SARS-CoV-2) Infection During Pregnancy In China: A Retrospective Cohort Study	medRxiv	10.1101/2020.04.07.20053744	https://www.medrxiv.org/content/10.1101/2020.04.07.20053744v1	VER SUPLEMENTARES	0	1	4	1
0	20/09/2020 TODOS UNION PORQUE OVERLAP DE DATAS E HOSPITAIS	1	#NULL!	CHINA	1	Union	Zeng Y 2020	Zeng, Y.; Lin, L.; Yan, Q.; Wei, W.; Xiang Yang, B.; Huang, R.; He, F.; Chen, D.	Wuhan	até 16/02	2020-02-16	2020-02-16	1	16	0	Update on clinical outcomes of women with COVID-19 during pregnancy	Int J Gynaecol Obstet	10.1002/ijgo.13236	https://pubmed.ncbi.nlm.nih.gov/32438521/?from_term=%28pregnant%2Fpregnancy+OR+maternal+OR+perinatal+OR+neonate%2Fneonatal+OR+newborn+OR+obstetric%29+AND+%28covid-19+OR+SARS-CoV-2%29&from_sort=date&from_size=100&from_pos=1		2	1	4	1
0	XU S	1	2020-07-01	CHINA	1	Union	Xu S 2020	Xu, S; Shao, F; Bao, B; Ma, X et al	Wuhan	15/01 a 15/03	2020-01-15	2020-03-15	61	34	0	Clinical Manifestation and Neonatal Outcomes of Pregnant Patients with Coronavirus Disease 2019 Pneumonia in Wuhan, China	Open Forum Infectious Diseases	10.1093/ofid/ofaa283	https://academic.oup.com/ofid/article/7/7/ofaa283/5867519		2	1	4	1
#NULL!		#NULL!	#NULL!		#NULL!								1								#NULL!	#NULL!	#NULL!	#NULL!
0		1	#NULL!	CHINA	1	Zhongnan	Liao J 2020	Liao, J.; He, X.; Gong, Q.; Yang, L.; Zhou, C.; Li, J.	Wuhan	20/01 a 02/03	2020-01-20	2020-03-02	43	10	1	Analysis of vaginal delivery outcomes among pregnant women in Wuhan, China during the COVID-19 pandemic	Int J Gynaecol Obstet	10.1002/ijgo.13188	https://pubmed.ncbi.nlm.nih.gov/32350871/?from_term=Analysis+of+vaginal+delivery+outcomes+among+pregnant+women+in+Wuhan%2C+China+during+the+COVID%E2%80%9019+pandemic&from_sort=date&from_size=50&from_pos=1	EMAIL 23/08/2020	2	1	4	#NULL!
0	EXCLUIR 51 mulheres com pneumonia viral, só 7 com sars-cov confirmado, OVERLAP DE DATAS COM OS OUTROS	1	#NULL!	CHINA	1	Zhongnan	Liu P 2020	Liu, P.; Zheng, J.; Yang, P.; Wang, X.; Wei, C.; Zhang, S.; Feng, S.; Lan, J.; He, B.; Zhao, D.; Li, J.; Zhang, Y.	Wuhan	20/01 a 03/03	2020-01-20	2020-03-03	44	51	0	The immunologic status of newborns born to SARS-CoV2-infected mothers in Wuhan, China	The Journal of allergy and clinical immunology	10.1016/j.jaci.2020.04.038	http://dx.doi.org/10.1016/j.jaci.2020.04.038	EXCLUIR? POUCOS DADOS MÃES, FOCO NO BB	2	1	4	1
0	16/09/2020 CHINÊS, ABSTRACT NA PAG OMS, SEM ACESSO À REVISTA CHINESA	1	#NULL!	CHINA	1	Zhongnan	Zhuang S 2020	ZHUANG, Siying; GUO, Juanjuan; CAO, Yuming; CHEN, Huijun; XU, Dan; LI, Jiafu; ZHANG, Yuanzhen	Wuhan	20/01	2020-01-20	2020-01-20	1	1	1	Perinatal novel coronavirus infection: a case report	Chinese Journal of Perinatal Medicine	covidwho-2038	https://search.bvsalud.org/global-literature-on-novel-coronavirus-2019-ncov/resource/en/covidwho-2038		2	0	4	1
0		1	2020-03-07	CHINA	1	Zhongnan	Chen H 2020	Chen H, et al., Guo J, Wang C	Wuhan	20/01 a 31/01	2020-01-20	2020-01-31	12	9	1	Clinical characteristics and intrauterine vertical transmission potential of COVID-19 infection in nine pregnant women: a retrospective review of medical records	The Lancet	10.1016/S0140-6736(20)30360-3	https://www.thelancet.com/journals/lancet/article/PIIS0140-6736(20)30360-3/fulltext#supplementaryMaterial	VER SUPLEMENTARES EMAIL 23/08/2020	2	1	4	1
#NULL!		#NULL!	#NULL!		#NULL!								1								#NULL!	#NULL!	#NULL!	#NULL!
0	20/09/2020 escolher entre esse e Yang H, Hu B e entre Wang Z, xiong G	1	#NULL!	CHINA	1	Central	Qiancheng 2020	Qiancheng, X.; Jian, S.; Lingling, P.; Lei, H.; Xiaogan, J.; Weihua, L.; Gang, Y.; Shirong, L.; Zhen, W.; GuoPing, X.; Lei, Z.	Wuhan	15/01 a 15/03	2020-01-15	2020-03-15	61	28	0	Coronavirus disease 2019 in pregnancy	Int J Infect Dis	10.1016/j.ijid.2020.04.065	https://www.ijidonline.com/article/S1201-9712(20)30280-0/pdf	EXCLUIR, DATAS OVERLAP E MESMO HOSPITALALGUMAS MULHERES NO CHEN L	2	1	4	1
0	20/09/2020 escolher entre esse e Yang, H, Hu, B e Qiancheng X	1	#NULL!	CHINA	1	Central	Wang Z 2020	Wang, Z.; Xiong, G.	Wuhan	08/12 a 01/04	2019-12-08	2020-04-01	116	30	0	Clinical characteristics and laboratory results of pregnant women with COVID-19 in Wuhan, China	Int J Gynaecol Obstet	10.1002/ijgo.13265	https://pubmed.ncbi.nlm.nih.gov/32510581/?from_term=Clinical+Characteristics+and+Laboratory+Results+of+Pregnant+Women+With+COVID-19+in+Wuhan%2C+China&from_sort=date&from_size=100&from_pos=1	NÃO EXTRAI, MESMO AUTOR (XIONG G), MENOS DX COM PCR	1	1	4	1
0	19/09/2020 ESTÁ NO BANCO N=1	1	#NULL!	CHINA	1	Central	Wu X 2020	Wu, X.; Sun, R.; Chen, J.; Xie, Y.; Zhang, S.; Wang, X.	Wuhan	31/12 a 07/03	2019-12-31	2020-03-07	68	23	1	Radiological findings and clinical characteristics of pregnant women with COVID-19 pneumonia	Int J Gynaecol Obstet	10.1002/ijgo.13165	https://www.ncbi.nlm.nih.gov/pubmed/32119083	EXCLUIR, DATAS OVERLAP E MESMO HOSPITAL	2	1	4	1
0	20/09/2020 escolher entre esse e Wang Z, Xiong G e Qiancheng X	1	#NULL!	CHINA	1	Central	Yang H 2020	Yang, H.; Hu, B.; Zhan, S.; Yang, L. Y.; Xiong, G.	Wuhan	20/01 a 19/03	2020-01-20	2020-03-19	60	27	0	Effects of SARS-CoV-2 infection on pregnant women and their infants: A retrospective study in Wuhan, China	Arch Pathol Lab Med	10.5858/arpa.2020-0232-SA	https://pubmed.ncbi.nlm.nih.gov/32422078/?from_term=%28pregnant%2Fpregnancy+OR+maternal+OR+perinatal+OR+neonate%2Fneonatal+OR+newborn+OR+obstetric%29+AND+%28covid-19+OR+SARS-CoV-2%29&from_sort=date&from_size=50&from_pos=4	EXTRAIR DESSE; EMAIL	1	1	4	1
#NULL!		#NULL!	#NULL!		#NULL!								1								#NULL!	#NULL!	#NULL!	#NULL!
0	overlap	1	#NULL!	FRANCE	3	Multicenter	Kayem 2020	Kayem, G.; Alessandrini, V.; Azria, E.; Blanc, J.; Bohec, C.; Bornes, M.; Bretelle, F.; Ceccaldi, P. F.; Chalet, Y.; Chauleur, C.; Cordier, A. G.; Deruelle, P.; Desbrière, R.; Doret, M.; Dreyfus, M.; Driessen, M.; Fermaut, M.; Gallot, D.; Garabédian, C.; Huissoud, C.; Lecarpentier, E.; Luton, D.;	Groupe de Recherche en Obstétrique et Gynécologyie (GROG)	01/03 a 14/04	2020-03-01	2020-04-14	45	617	0	A snapshot of the Covid-19 pandemic among pregnant women in France	J Gynecol Obstet Hum Reprod				#NULL!	#NULL!	#NULL!	1
0	overlap	1	#NULL!	FRANCE	3	Multicenter	Vivanti A 2020	Vivanti, Alexandre; Mattern, Jérémie; Vauloup-Fellous, Christelle; Jani, Jacques; Rigonnot, Luc; El Hachem, Larissa; Le Gouez, Agnès; Desconclois, Céline; Ben M?Barek, Imane; Sibiude, Jeanne; Benachi, Alexandra; Picone, Olivier; Cordier, Anne-Gaël	Clarmant & others	12/03 a 13/04	2020-03-12	2020-04-13	33	100	0	Retrospective Description of Pregnant Women Infected with Severe Acute Respiratory Syndrome Coronavirus 2, France	Emerging Infectious Disease journal	10.3201/eid2609.202144	https://wwwnc.cdc.gov/eid/article/26/9/20-2144_article		#NULL!	#NULL!	#NULL!	1
2	overlap	2	2020-05-31	FRANCE	3	Mayotte Hospital	Abasse 2020*	Abasse, S.; Essabar, L.; Costin, T.; Mahistra, V.; Kaci, M.; Braconnier, A.; Serhal, R.; Collet, L.; Fayssoil, A.	Mayotte	15/04	2020-04-15	2020-04-15	1	1	1	Neonatal COVID 19 Pneumonia: Report of the First Case in a Preterm Neonate in Mayotte, an Overseas Department of France	Preprints.org	10.20944/preprints202005.0482.v1	https://www.preprints.org/manuscript/202005.0482/v1/download	sem data do parto, email em 22/11	2	0	1	1
2	overlap	2	2020-07-03	FRANCE	3	Obstetric and Fetal Medicine Unit, CHRU of Nancy	Dap 2020	Dap M	Nancy	not reported			1	1	1	Proteinuria in Covid-19 pregnant women: Preeclampsia or severe infection?	Eur J Obstet Gynecol Reprod Biol	10.1016/j.ejogrb.2020.07.005	https://www.ncbi.nlm.nih.gov/pmc/articles/PMC7332927/		2	0	1	1
0	overlap	1	#NULL!	FRANCE	3	Strasbourg University	Sentilhes 2020	Sentilhes, L.; De Marcillac, F.; Jouffrieau, C.; Kuhn, P.; Thuet, V.; Hansmann, Y.; Ruch, Y.; Fafi-Kremer, S.; Deruelle, P.	Strasbourg	01/03 a 03/04	2020-03-01	2020-04-03	34	54	0	COVID-19 in pregnancy was associated with maternal morbidity and preterm birth	Am J Obstet Gynecol	10.1016/j.ajog.2020.06.022	https://reader.elsevier.com/reader/sd/pii/S0002937820306396?token=C560C2F900B39DCCAD7381499FE98D485ACA88C5B40D558F14512C2610A2BBB5649E44887119661AA70A3E3F3F8FA28F		#NULL!	#NULL!	#NULL!	1
#NULL!		#NULL!	#NULL!		#NULL!								1								#NULL!	#NULL!	#NULL!	#NULL!
0		1	2020-05-23	INDIA	2	All India Institute of Medical Sciences	Chhabra 2020	Chhabra, A.; Rao, T.; Kumar, M.; Singh, Y.; Subramaniam, R.	New Delhi	02/04	2020-04-02	2020-04-02	1	1	1	Anaesthetic management of a COVID-19 parturient for caesarean section - Case report and lessons learnt	Indian Journal of Anaesthesia	10.4103/ija.IJA_509_20	http://dx.doi.org/10.4103/ija.IJA_509_20	mandou resposta ao email confirmando ser a mesma mulher	2	0	4	1
0		1	2020-04-23	INDIA	2	All India Institute of Medical Sciences	Sharma 2020	Sharma, K. A.; Kumari, R.; Kachhawa, G.; Chhabra, A.; Agarwal, R.; Sharma, A.; Kumar, S.; Bhatla, N.	New Delhi	02/04	2020-04-02	2020-04-02	1	1	1	Management of the first patient with confirmed COVID-19 in pregnancy in India: From guidelines to frontlines	Int J Gynaecol Obstet	10.1002/ijgo.13179	https://obgyn.onlinelibrary.wiley.com/doi/epdf/10.1002/ijgo.13179	EMAIL 26/08/2020	2	0	1	1
#NULL!		#NULL!	#NULL!		#NULL!								1								#NULL!	#NULL!	#NULL!	#NULL!
0		1	#NULL!	ITALY	3	Italian Obstetric Surveillance System (ItOSS)	Maraschini 2020	Maraschini A, 04/2020	Italian Obstetric Surveillance System (ItOSS)	25/02 a 22/04	2020-02-25	2020-04-22	58	146	0	Coronavirus and birth in Italy: results of a national population-based cohort study	Ann Ist Super Sanità 2020; 56: 378-389	10.4415/ANN_20_03_17	https://www.iss.it/documents/20126/0/ANN_20_03_17.pdf		#NULL!	#NULL!	#NULL!	1
0		1	2020-06-22	ITALY	3	Ospedale Policlinico San Martino IRCCS	Ferraiolo 2020	Ferraiolo, A; Barra, F; Kratochwila, C; Paudice, M; Vellone, VG; Godano, E; Varesano, S; Noberasco, G; Ferrero, S; Arioni, C	Genova	4/2020	2020-04-01	2020-04-30	30	1	1	Report of Positive Placental Swabs for SARS-CoV-2 in an Asymptomatic Pregnant Woman with COVID-19	Medicina	10.3390/medicina56060306	https://www.mdpi.com/1010-660X/56/6/306/htm		2	0	1	1
0		1	2020-07-03	ITALY	3	Carlo Poma hospital	Grisolia 2020	Grisolia G, Granchini M, Inglese F et al	Mantova	09/04	2020-04-09	2020-04-09	1	1	1	Convalescent plasma for coronavirus disease 2019 in pregnancy: a case report and review	Am J Obstet Gynecol MFM	10.1016/j.ajogmf.2020.100174	https://pubmed.ncbi.nlm.nih.gov/32838270/		2	0	1	1
0		1	2020-06-23	ITALY	3	Ospedale Maggiore Policlinico, Fondazione Ca'Granda IRCCS	Cribiù 2020	Cribiu FM	Milan	03/2020 a 04/2020	2020-03-01	2020-04-30	61	9	1	Histological characterization of placenta in COVID19 pregnant women	Eur J Obstet Gynecol Reprod Biol	10.1016/j.ejogrb.2020.06.041	https://pubmed.ncbi.nlm.nih.gov/32654788/		2	1	1	1
0		1	2020-04-20	ITALY	3	Ospedale Maggiore Policlinico, Fondazione Ca´Granda IRCCS	Martinelli 2020	Martinelli, I.; Ferrazzi, E.; Ciavarella, A.; Erra, R.; Iurlaro, E.; Ossola, M.; Lombardi, A.; Blasi, F.; Mosca, F.; Peyvandi, F.	Milan	29/03	2020-03-29	2020-03-29	1	1	1	Pulmonary embolism in a young pregnant woman with COVID-19	Thromb Res	10.1016/j.thromres.2020.04.022	https://www.thrombosisresearch.com/article/S0049-3848(20)30138-9/pdf		0	0	1	1
0		1	#NULL!	ITALY	3	Multicenter	Savasi 2020	Savasi, V. M.; Parisi, F.; Patanè, L.; Ferrazzi, E.; Frigerio, L.; Pellegrino, A.; Spinillo, A.; Tateo, S.; Ottoboni, M.; Veronese, P.; Petraglia, F.; Vergani, P.; Facchinetti, F.; Spazzini, D.; Cetin, I.	Milan & others	23/02 a 28/03	2020-02-23	2020-03-28	35	77	0	Clinical Findings and Disease Severity in Hospitalized Pregnant Women With Coronavirus Disease 2019 (COVID-19)	Obstet Gynecol	10.1097/aog.0000000000003979	https://journals.lww.com/greenjournal/Abstract/9000/Clinical_Findings_and_Disease_Severity_in.97347.aspx		#NULL!	#NULL!	#NULL!	1
0	OVERLAP, CASOS DENTRO DE SAVASI VM (TB COAUTORA)	1	#NULL!	ITALY	3	Multicenter	Fenizia 2020	Fenizia, C et al	Milan & others	03/20 a 04/20	2020-03-01	2020-04-30	61	31	0	IN-UTERO MOTHER-TO-CHILD SARS-CoV-2 TRANSMISSION: viral detection and fetal immune response	medRxiv	10.1101/2020.07.09.20149591	https://www.medrxiv.org/content/10.1101/2020.07.09.20149591v1		#NULL!	#NULL!	#NULL!	1
0	OVERLAP, CASOS DENTRO DE SAVASI VM (TB COAUTORA)	1	#NULL!	ITALY	3	Multicenter	Ferrazzi 2020	Ferrazzi, E.; Frigerio, L.; Savasi, V.; Vergani, P.; Prefumo, F.; Barresi, S.; Bianchi, S.; Ciriello, E.; Facchinetti, F.; Gervasi, M. T.; Iurlaro, E.; Kustermann, A.; Mangili, G.; Mosca, F.; Patanè, L.; Spazzini, D.; Spinillo, A.; Trojano, G.; Vignali, M.; Villa, A.; Zuccotti, G.; Parazzini, F.; C	Multicenter	01/03 a 20/03	2020-03-01	2020-03-20	20	42	0	Vaginal delivery in SARS-CoV-2 infected pregnant women in Northern Italy: a retrospective analysis	BJOG : an international journal of obstetrics and gynaecology	10.1111/1471-0528.16278	http://dx.doi.org/10.1111/1471-0528.16278		#NULL!	#NULL!	#NULL!	1
0		1	2020-05-11	ITALY	3	Parma Hospital, University of Parma	Perrone 2020	Perrone, S.; Deolmi, M.; Giordano, M.; D'Alvano, T.; Gambini, L.; Corradi, M.; Frusca, T.; Ghi, T.; Esposito, S.	Parma	03/03 a 13/03	2020-03-03	2020-03-13	11	4	1	Report of a series of healthy term newborns from convalescent mothers with COVID-19	Acta Biomed	10.23750/abm.v91i2.9743	https://ripetomato2uk.files.wordpress.com/2020/05/acta-biomed-parma-9743-article-text-49126-2-10-20200514.pdf	CASO2	1	1	4	1
0		1	2020-05-01	ITALY	3	Santa Maria della Misericordia Hospital, Universty of Peruggia	De Socio 2020	De Socio, Giuseppe Vittorio; Malincarne, Lisa; Arena, Saverio; Troiani, Stefania; Benedetti, Sara; Camilloni, Barbara; Epicoco, Giorgio; Mencacci, Antonella; Francisci, Daniela	Perugia	29/03	2020-03-29	2020-03-29	1	1	1	Delivery in asymptomatic Italian woman with SARS-CoV-2 infection	Mediterranean Journal of Hematology and Infectious Diseases	covidwhomdl-32395222	https://search.bvsalud.org/global-literature-on-novel-coronavirus-2019-ncov/resource/en/covidwhomdl-32395222		2	0	4	1
0		1	2020-05-02	ITALY	3	Fondazione Policlinico Universitario A Gemelli IRCCS	Buonsenso 2020	Buonsenso, D.; Costa, S.; Sanguinetti, M.; Cattani, P.; Posteraro, B.; Marchetti, S.; Carducci, B.; Lanzone, A.; Tamburrini, E.; Vento, G.; Valentini, P.	Rome	09/03 a 16/04	2020-03-09	2020-04-16	39	7	1	Neonatal Late Onset Infection with Severe Acute Respiratory Syndrome Coronavirus 2	Am J Perinatol	10.1055/s-0040-1710541	https://www.thieme-connect.de/products/ejournals/html/10.1055/s-0040-1710541		2	1	4	1
0		1	2020-04-26	ITALY	3	Fondazione Policlinico Universitario A Gemelli IRCCS	Buonsenso 2020	Buonsenso, D.; Raffaelli, F.; Tamburrini, E.; Biasucci, D. G.; Salvi, S.; Smargiassi, A.; Inchingolo, R.; Scambia, G.; Lanzone, A.; Testa, A. C.; Moro, F.	Rome	09/03 a 22/03	2020-03-09	2020-03-22	14	4	1	Clinical role of lung ultrasound for the diagnosis and monitoring of COVID-19 pneumonia in pregnant women	Ultrasound Obstet Gynecol	10.1002/uog.22055	https://obgyn.onlinelibrary.wiley.com/doi/full/10.1002/uog.22055		2	1	4	1
2		2	2020-04-14	ITALY	3	Sant'Anna Hospital	Carosso 2020	Carosso, Andrea; Cosma, Stefano; Borella, Fulvio; Marozio, Luca; Coscia, Alessandra; Ghisetti, Valeria; Di Perri, Giovanni; Benedetto, Chiara	Turin	22/03	2020-03-22	2020-03-22	1	1	1	Pre-labor anorectal swab for SARS-CoV-2 in COVID-19 pregnant patients: is it time to think about it?	European Journal of Obstetrics & Gynecology and Reproductive Biology	10.1016/j.ejogrb.2020.04.023	http://www.sciencedirect.com/science/article/pii/S0301211520302025	aguarda resposta sobre data do dx	2	0	1	1
#NULL!		#NULL!	#NULL!		#NULL!								1								#NULL!	#NULL!	#NULL!	#NULL!
0		1	#NULL!	SPAIN	3	Hospital Sant Joan de Deu; Hospital de la Santa Creu i Sant Pau	Figueras 2020	Figueras, F, Llurba E, Martinez-Portilla R, Mora J, Crispi F, Gratacos E	Barcelona	21/03 a 07/04	2020-03-21	2020-04-07	18	27	1	COVID-19 causing HELLP-like syndrome in pregnancy and role of angiogenic factors for differential diagnosis	medRxiv	10.1101/2020.07.10.20133801		caso 1	0	1	4	1
0		1	#NULL!	SPAIN	3	Hospital Universitari Vall d´Hebron	Mendoza 2020	Mendoza, M.; Garcia-Ruiz, I.; Maiz, N.; Rodo, C.; Garcia-Manau, P.; Serrano, B.; Lopez-Martinez, R. M.; Balcells, J.; Fernandez-Hidalgo, N.; Carreras, E.; Suy, A.	Barcelona	13/03 a 10/04	2020-03-13	2020-04-10	29	42	0	Preeclampsia-like syndrome induced by severe COVID-19: a prospective observational study	Bjog	10.1111/1471-0528.16339	https://pubmed.ncbi.nlm.nih.gov/32479682/?from_single_result=Preeclampsia-like+syndrome+induced+by+severe+COVID-19%3A+a+prospective+observational+study		2	1	4	#NULL!
0		1	#NULL!	SPAIN	3	Multicenter	Marín G 2020	Marín Gabriel, M. A.	Madrid	13/03 a 29/03	2020-03-13	2020-03-29	17	42	0	Multi-centre Spanish study found no incidences of viral transmission in infants born to mothers with COVID-19	Acta Paediatr	10.1111/apa.15474	https://onlinelibrary.wiley.com/doi/pdf/10.1111/apa.15474		#NULL!	#NULL!	#NULL!	1
0		1	#NULL!	SPAIN	3	Porta de Hierro University Hospital	Pereira 2020	Pereira, A.; Cruz-Melguizo, S.; Adrien, M.; Fuentes, L.; Marin, E.; Perez-Medina, T.	Madrid	14/03 a 14/04	2020-03-14	2020-04-14	32	60	0	Clinical course of coronavirus disease-2019 in pregnancy	Acta Obstet Gynecol Scand	10.1111/aogs.13921	https://obgyn.onlinelibrary.wiley.com/doi/epdf/10.1111/aogs.13921		#NULL!	#NULL!	#NULL!	1
0		1	#NULL!	SPAIN	3	University Hospital "12 de Octubre"	San-Juan 2020	San-Juan, Rafael; Barbero, Patricia; Fernández-Ruiz, Mario; López-Medrano, Francisco; Lizasoáin, Manuel; Hernández-Jiménez, Pilar; Silva, José Tiago; Ruiz-Ruigómez, María; Corbella, Laura; Rodríguez-Goncer, Isabel; Folgueira, María Dolores; Lalueza, Antonio; Batllori, Emma; Mejía, Inma; F	Madrid	05/03 a 05/04	2020-03-05	2020-04-05	32	32	0	Incidence and clinical profiles of COVID-19 pneumonia in pregnant women: A single-centre cohort study from Spain	EClinicalMedicine	10.1016/j.eclinm.2020.100407	https://doi.org/10.1016/j.eclinm.2020.100407		#NULL!	#NULL!	#NULL!	1
0		1	#NULL!	SPAIN	3	Multicenter	Martinez-Perez 2020	Martínez-Perez, O; Vouga, M; Cruz Melguizo, S; Forcen Acebal, L; Panchaud, A; Muñoz-Chápuli, M; Baud, D	Multicenter	12/03 a 06/04	2020-03-12	2020-04-06	26	82	0	Association Between Mode of Delivery Among Pregnant Women With COVID-19 and Maternal and Neonatal Outcomes in Spain	JAMA	10.1001/jama.2020.10125	https://doi.org/10.1001/jama.2020.10125		#NULL!	#NULL!	#NULL!	1
#NULL!		#NULL!	#NULL!		#NULL!								1								#NULL!	#NULL!	#NULL!	#NULL!
0		1	#NULL!	UNITED KINGDOM	3	UK Obstetric Surveillance System	Knight 2020	Knight, M.; Bunch, K.; Vousden, N.; Morris, E.; Simpson, N.; Gale, C.; O'Brien, P.; Quigley, M.; Brocklehurst, P.; Kurinczuk, J. J.	UK Obstetric Surveillance System	01/03 a 14/04	2020-03-01	2020-04-14	45	427	0	Characteristics and outcomes of pregnant women admitted to hospital with confirmed SARS-CoV-2 infection in UK: national population based cohort study	BMJ	10.1136/bmj.m2107	https://www.npeu.ox.ac.uk/downloads/files/ukoss/annual-reports/UKOSS%20COVID-19%20Paper%20pre-print%20draft%2011-05-20.pdf		#NULL!	#NULL!	#NULL!	1
0		1	#NULL!	UNITED KINGDOM	3	University Hospitals of Birmingham	Antoun 2020	Antoun, Lina Search;Taweel, Nashwa El Search;Ahmed, Irshad Search;Patni, Shalini Search;Honest, Honest	Birmingham	02/2020 a 04/2020	2021-02-01	2020-04-30	-276	23	0	Maternal COVID-19 infection, clinical characteristics, pregnancy, and neonatal outcome A prospective cohort study	European Journal of Obstetrics and Gynecology and Reproductive Biology	10.1016/j.ejogrb.2020.07.008	https://www.sciencedirect.com/science/article/pii/S0301211520304486		2	1	4	#NULL!
2	Email. Respondeu	2	2020-03-23	UNITED KINGDOM	3	Evelina London Children's Hospital	Demirjian 2020*	Demirjian, A; Singh, C; Tebruegge, M; Herbert, R; Draz, N; Mirfenderesky, M; Jones, V; Hinstridge, P; Seneviratne, R; Myers, R; Ellis, J; Miah, S; Meadows, C; Kenny, J; Alonso, A; Handforth, J; Perkins, S; Butler, M; Blackburn, F; Douthwaite, S; Pillay, D; Chand, M; Zambon, M	London	05/03	2020-03-05	2020-03-05	1	1	1	Probable Vertical Transmission of SARS-CoV-2 Infection.	Pediatr Infect Dis	10.1097/inf.0000000000002821	https://pubmed.ncbi.nlm.nih.gov/32658096/	EMAIL EM 02/10/2020 PARA COMORB E ETNIA, em 22/11para data do evento	2	0	4	1
0		1	2020-05-14	UNITED KINGDOM	3	North Middlesex University Hospital	Govind 2020	Govind, A.; Essien, S.; Karthikeyan, A.; Fakokunde, A.; Janga, D.; Yoong, W.; Nakhosteen, A.	London	07/03 a 22/04	2020-03-07	2020-04-22	47	9	1	Re: Novel Coronavirus COVID-19 in late pregnancy: Outcomes of first nine cases in an inner city London hospital	Eur J Obstet Gynecol Reprod Biol	10.1016/j.ejogrb.2020.05.004	https://www.ejog.org/article/S0301-2115(20)30257-8/pdf		2	1	4	1
0		1	#NULL!	UNITED KINGDOM	3	Portland Hospital for Women and Children	Khalil 2020	Khalil, A.; Hill, R.; Ladhani, S.; Pattisson, K.; O'Brien, P.	London	27/03 a 20/04	2020-03-27	2020-04-20	25	9	0	Severe acute respiratory syndrome coronavirus 2 in pregnancy: symptomatic pregnant women are only the tip of the iceberg	Am J Obstet Gynecol	10.1016/j.ajog.2020.05.005	https://www.ncbi.nlm.nih.gov/pmc/articles/PMC7204681/		#NULL!	#NULL!	#NULL!	1
0		1	2020-05-08	UNITED KINGDOM	3	St Thomas' Hospital, King's College	Kuhrt 2020	Kuhrt, K.; McMicking, J.; Nanda, S.; Nelson-Piercy, C.; Shennan, A.	London	26/03	2020-03-26	2020-03-26	1	1	1	Placental abruption in a twin pregnancy at 32 weeks' gestation complicated by COVID-19, without vertical transmission to the babies	Am J Obstet Gynecol MFM	10.1016/j.ajogmf.2020.100135	https://reader.elsevier.com/reader/sd/pii/S2589933320300781?token=5E298A70E62BB39867A7CFB3D08AC7B8A05F58B4B653110069A7F5D42C29B2388085F1EB6D66574918B7AC39DEE5455C	GEMELAR;	2	0	4	1
2		2	2020-05-05	UNITED KINGDOM	3	Royal Berkshire Hospital	Cooke 2020*	Cooke, W. R.; Billett, A.; Gleeson, S.; Jacques, A.; Place, K.; Siddall, J.; Walden, A.; Soulsby, K.	Reading	15/03 a 15/04	2020-03-15	2020-04-15	32	2	1	SARS-CoV-2 infection in very preterm pregnancy: experiences from two cases	Eur J Obstet Gynecol Reprod Biol	10.1016/j.ejogrb.2020.05.025	https://www.ejog.org/article/S0301-2115(20)30276-1/pdf		1	1	1	1
#NULL!		#NULL!	#NULL!		#NULL!								1								#NULL!	#NULL!	#NULL!	#NULL!
0		1	#NULL!	UNITED STATES OF AMERICA	5	Centers for Disease Control and Prevention	Ellington 2020	Ellington, S.; Strid, P.; Tong, V. T.; Woodworth, K.; Galang, R. R.; Zambrano, L. D.; Nahabedian, J.; Anderson, K.; Gilboa, S. M.	Centers for Disease Control and Prevention	22/01 a 07/06	2020-01-22	2020-06-07	138	8207	0	Characteristics of Women of Reproductive Age with Laboratory-Confirmed SARS-CoV-2 Infection by Pregnancy Status - United States, January 22-June 7, 2020	MMWR Morb Mortal Wkly Rep	10.15585/mmwr.mm6925a1	https://www.cdc.gov/mmwr/volumes/69/wr/mm6925a1.htm		#NULL!	#NULL!	#NULL!	1
0		1	#NULL!	UNITED STATES OF AMERICA	5	Massachusetts General Hospital	Goldfarb 2020	Goldfarb, I. T.; Clapp, M. A.; Soffer, M. D.; Shook, L. L.; Rushfirth, K.; Edlow, A. G.; Boatin, A. A.; Kaimal, A. J.; Barth, W. H.; Bryant, A. S.	Boston	06/03 a 04/05	2020-03-06	2020-05-04	60	61	0	Prevalence and Severity of Coronavirus Disease 2019 (COVID-19) Illness in Symptomatic Pregnant and Postpartum Women Stratified by Hispanic Ethnicity	Obstetrics and gynecology	10.1097/AOG.0000000000004005	http://dx.doi.org/10.1097/AOG.0000000000004005	13 pós-parto	2	1	4	#NULL!
0		1	2020-07-14	UNITED STATES OF AMERICA	5	University of Missouri Women and Children´s Hospital	Hsu 2020	Hsu AL, Guan M, Johannesen E, Stephens AJ, Khaleel N, Kagan N, Tuhlei BC, Wan XF	Columbia	04/2020	2020-04-01	2020-04-30	30	1	1	Placental SARS-CoV-2 in a patient with mild COVID-19 disease	medRxiv	0.1101/2020.07.11.20149344	https://www.medrxiv.org/content/10.1101/2020.07.11.20149344v1		0	0	4	1
0		1	#NULL!	UNITED STATES OF AMERICA	5	Beaumont Hospital Dearbon	Qadri 2020	Qadri, F.; Mariona, F.	Dearborn	26/03 a 10/04	2020-03-26	2020-04-10	16	16	0	Pregnancy affected by SARS-CoV-2 infection: a flash report from Michigan	J Matern Fetal Neonatal Med	10.1080/14767058.2020.1765334	https://pubmed.ncbi.nlm.nih.gov/32434403/?from_term=%28pregnant%2Fpregnancy+OR+maternal+OR+perinatal+OR+neonate%2Fneonatal+OR+newborn+OR+obstetric%29+AND+%28covid-19+OR+SARS-CoV-2%29&from_sort=date&from_size=100&from_pos=15		#NULL!	#NULL!	#NULL!	#NULL!
0		1	2020-07-01	UNITED STATES OF AMERICA	5	Saint Joseph Hospital	Rabice 2020	Rabice, S. R.; Altshuler, P. C.; Bovet, C.; Sullivan, C.; Gagnon, A. J.	Denver	02/04	2020-04-02	2020-04-02	1	1	1	COVID-19 infection presenting as pancreatitis in a pregnant woman: A case report	Case Rep Womens Health	10.1016/j.crwh.2020.e00228	https://www.sciencedirect.com/science/article/pii/S2214911220300588?via%3Dihub		2	0	1	1
2		2	2020-05-07	UNITED STATES OF AMERICA	5	Henry Ford Hospital	Hong 2020*	Hong, L.; Smith, N.; Keerthy, M.; Lee-Griffith, M.; Garcia, R.; Shaman, M.; Goyert, G.	Detroit	05/04	2020-04-05	2020-04-05	1	1	1	Severe COVID-19 infection in pregnancy requiring intubation without preterm delivery: A case report	Case Rep Womens Health	10.1016/j.crwh.2020.e00217	https://pubmed.ncbi.nlm.nih.gov/32382516/?from_term=%28pregnant%2Fpregnancy+OR+maternal+OR+perinatal+OR+neonate%2Fneonatal+OR+newborn+OR+obstetric%29+AND+%28covid-19+OR+SARS-CoV-2%29&from_sort=date&from_page=2&from_pos=1	email para data	1	0	1	1
0		1	2020-06-03	UNITED STATES OF AMERICA	5	Hackensack University Medical Center	Romagano 2020	Romagano, Matthew P.; Guerrero, Kerly; Spillane, Nicole; Kayaalp, Emre; Smilen, Scott W.; Alvarez, Manuel; Alvarez-Perez, Jesus; Francis Kim, Antonia; Aschner, Judy; Al-Khan, Abdulla	Hackensack	01/03 a 30/04	2020-03-01	2020-04-30	61	8	1	Perinatal outcomes in critically ill pregnant women with COVID-19	American Journal of Obstetrics & Gynecology MFM	10.1016/j.ajogmf.2020.100151	http://www.sciencedirect.com/science/article/pii/S2589933320300951	caso 1	2	1	1	0
2		2	2020-05-14	UNITED STATES OF AMERICA	5	Saint Barnabas Medical Center	Mehta 2020*	Mehta, H.; Ivanovic, S.; Cronin, A.; VanBrunt, L.; Mistry, N.; Miller, R.; Yodice, P.; Rezai, F.	Livingston	25/03	2020-03-25	2020-03-25	1	1	1	Novel coronavirus-related acute respiratory distress syndrome in a patient with twin pregnancy: A case report	Case Rep Womens Health	10.1016/j.crwh.2020.e00220	https://www.sciencedirect.com/science/article/pii/S2214911220300503	GEMELAR, mandei email	2	0	1	1
0		1	#NULL!	UNITED STATES OF AMERICA	5	Kayser Permanent Southern California Hospitals	Fassett 2020	Fassett, M. J.; Lurvey, L. D.; Yasumura, L.; Nguyen, M.; Colli, J. J.; Volodarskiy, M.; Gullett, J. C.; Braun, D.; Fong, A.; Trivedi, N.; Bruxvoort, K.; Chiu, V.; Getahun, D.	Los Angeles	06/04 a 11/05	2020-04-06	2020-05-11	36	17	0	Universal SARS-Cov-2 Screening in Women Admitted for Delivery in a Large Managed Care Organization	Am J Perinatol	10.1055/s-0040-1714060	https://www.thieme-connect.de/products/ejournals/pdf/10.1055/s-0040-1714060.pdf	EMAIL 01/08/2020 e em 26/09/2020	2	1	1	#NULL!
2		2	2020-06-30	UNITED STATES OF AMERICA	5	Cedars Sinai Medical Center	Naqvi 2020	Naqvi, Mariam; Zakowski, Phillip; Glucksman, Lindsey; Smithson, Sarah; Burwick, Richard M.	Los Angeles	not reported			1	1	1	Tocilizumab and Remdesivir in a Pregnant Patient With Coronavirus Disease 2019 (COVID-19)	Obstetrics & Gynecology	10.1097/AOG.0000000000004050	https://journals.lww.com/greenjournal/Fulltext/9000/Tocilizumab_and_Remdesivir_in_a_Pregnant_Patient.97308.aspx		2	0	1	1
2		2	2020-05-13	UNITED STATES OF AMERICA	5	New York University Winthrop Hospital	Algarroba 2020	Algarroba GN, Vintzileos AM, Rekawek P, Vahanian SA, Khullar P, Palaia T, Peltier MR, Chavez MR	Mineola	not reported			1	1	1	Visualization of SARS-CoV-2 virus invading the human placenta using electron microscopy | Elsevier Enhanced Reader	American Journal of Obstetrics and Gynecology	10.1016/j.ajog.2020.05.023	https://reader.elsevier.com/reader/sd/pii/S0002937820305494?token=9C5B7E7A8BD2330A5C4319EB4BDB96B13ED3E69A2BAFC580788657FCE954CD5097A84FB32E4218AF120DD56CF0128216	american hispanic, email para data	2	0	4	1
0		1	#NULL!	UNITED STATES OF AMERICA	5	Donald and Barbara Zucker School of Medicine	Blitz MJ 2020	Blitz, M. J.; Grünebaum, A.; Tekbali, A.; Bornstein, E.; Rochelson, B.; Nimaroff, M.; Chervenak, F. A.	Multicenter	04/03 a 09/04	2020-03-04	2020-04-09	37	82	0	Intensive Care Unit Admissions for Pregnant and Non-Pregnant Women with COVID-19	American journal of obstetrics and gynecology	10.1016/j.ajog.2020.05.004	http://dx.doi.org/10.1016/j.ajog.2020.05.004	EXCLUIR, DADOS iINÚTEIS	2	1	#NULL!	#NULL!
2		2	2020-05-16	UNITED STATES OF AMERICA	5	University of Tennessee Health Science Center	Anderson 2020	Anderson, J.; Schauer, J.; Bryant, S.; Graves, C. R.	Nashville	not reported			1	1	1	The use of convalescent plasma therapy and remdesivir in the successful management of a critically ill obstetric patient with novel coronavirus 2019 infection: A case report	Case Rep Womens Health	10.1016/j.crwh.2020.e00221	https://reader.elsevier.com/reader/sd/pii/S2214911220300515?token=5E9651E4B8206AB3A42050F7E98E7ABBF73F0C8C70A66CEFB3542ADC2C8E7BB01A5B2C28305EB41E9A9B9B0B72E93870	emai para data	2	0	4	1
2		2	2020-06-23	UNITED STATES OF AMERICA	5	Jersey Shore University Medical Center	Douedi 2020	Douedi S, Albayati A, Alfraji N, Mazahir U, Costanzo, E	Neptune	not reported			1	3	1	Succesful maternal and fetal outcomes in COVID-19 pregnant women: an institutional approach	American Journal of Case Reports	10.12659/AJCR.925513	https://pubmed.ncbi.nlm.nih.gov/32716009/	email para data	2	1	4	1
0		1	2020-06-23	UNITED STATES OF AMERICA	5	Yale School of Medicine	Hosier 2020	Hosier, H.; Farhadian, S. F.; Morotti, R. A.; Deshmukh, U.; Lu-Culligan, A.; Campbell, K. H.; Yasumoto, Y.; Vogels, C. B.; Casanovas-Massana, A.; Vijayakumar, P.; Geng, B.; Odio, C. D.; Fournier, J.; Brito, A. F.; Fauver, J. R.; Liu, F.; Alpert, T.; Tal, R.; Szigeti-Buck, K.; Perincheri, S.; Larsen,	New Haven	15/03	2020-03-15	2020-03-15	1	1	1	SARS-CoV-2 infection of the placenta.	J Clin Invest	10.1172/JCI139569	https://dm5migu4zj3pb.cloudfront.net/manuscripts/139000/139569/cache/139569.1-20200616123251-covered-253bed37ca4c1ab43d105aefdf7b5536.pdf	ABORTO PROVOCADO	1	0	4	1
0		1	#NULL!	UNITED STATES OF AMERICA	5	St. Peter´s University Hospital	Lucarelli 2020	Lucarelli E; Behn, C; Lashley, S; Smok, D; Benito, D; Oyelese, Y	New Jersey	31/03 a 20/05	2020-03-31	2020-05-20	51	3	1	Mechanical Ventilation in Pregnancy Due to COVID-19: A Cohort of Three Cases	American Journal of Perinatology	10.1055/s-0040-1713664	https://www.thieme-connect.com/products/ejournals/abstract/10.1055/s-0040-1713664		#NULL!	#NULL!	#NULL!	1
0		1	#NULL!	UNITED STATES OF AMERICA	5	Maimonides Medical Center	London 2020	London, V.; McLaren, Jr., R.; Atallah, F.; Cepeda, C.; McCalla, S.; Fisher, N.; Stein, J. L.; Haberman, S.; Minkoff, H.	New York	15/03 a 15/04	2020-03-15	2020-04-15	32	68	0	The Relationship between Status at Presentation and Outcomes among Pregnant Women with COVID-19	Am J Perinatol	10.1055/s-0040-1712164	https://www.thieme-connect.de/products/ejournals/pdf/10.1055/s-0040-1712164.pdf	VER SUPLEMENTARES	2	1	1	#NULL!
0		1	#NULL!	UNITED STATES OF AMERICA	5	New York University Langone Health	Penfield 2020	Penfield, C. A.; Brubaker, S. G.; Limaye, M. A.; Lighter, J.; Ratner, A. J.; Thomas, K. M.; Meyer, J.; Roman, A. S.	New York	01/03 a 20/04	2020-03-01	2020-04-20	51	32	0	Detection of SARS-COV-2 in Placental and Fetal Membrane Samples	Am J Obstet Gynecol MFM	10.1016/j.ajogmf.2020.100133	https://pdf.sciencedirectassets.com/320199/AIP/1-s2.0-S2589933320300768/main.pdf?X-Amz-Security-Token=IQoJb3JpZ2luX2VjEOH%2F%2F%2F%2F%2F%2F%2F%2F%2F%2FwEaCXVzLWVhc3QtMSJGMEQCIGZ2Ii9sAu%2FCzw3CicjN96LcB9yMEY6Mu7nFeyPaV9u5AiBA3qhL7g6pRjXH%2BSlQhaNtNPTcYXpi1xu1kI7gRNO%2BBiq0AwgpEAMaDDA1OTAwMzU0Njg2NSIM		#NULL!	#NULL!	#NULL!	1
2		2	2020-05-12	UNITED STATES OF AMERICA	5	New York University Langone Health	Rosen 2020	Rosen, M. H.; Axelrad, J.; Hudesman, D.; Rubin, D. T.; Chang, S.	New York	not reported			1	1	1	Management of Acute Severe Ulcerative Colitis in a Pregnant Woman With COVID-19 Infection: A Case Report and Review of the Literature	Inflamm Bowel Dis	10.1093/ibd/izaa109	https://watermark.silverchair.com/izaa109.pdf?token=AQECAHi208BE49Ooan9kkhW_Ercy7Dm3ZL_9Cf3qfKAc485ysgAAApIwggKOBgkqhkiG9w0BBwagggJ_MIICewIBADCCAnQGCSqGSIb3DQEHATAeBglghkgBZQMEAS4wEQQM0PXOlk5s_tACkdukAgEQgIICRfht6UJqGkwvvyIg_0Ci4J1lH5dg6n482URsx-pihrq9z5ifW6WXxQRoMIE34K5uIwCOJnXJQImYQGWliFTZlqg9XFbg		1	0	1	1
0		1	2020-06-04	UNITED STATES OF AMERICA	5	New York University Langone Medical Center	Silverstein 2020	Silverstein, J. S.; Limaye, M. A.; Brubaker, S. G.; Roman, A. S.; Bautista, J.; Chervenak, J.; Ratner, A. J.; Sommer, P. M.; Roselli, N. M.; Gibson, C. D.; Ellenberg, D.; Penfield, C. A.	New York	15/03; 16/03	2020-03-15	2 datas	#VALUE!	2	1	Acute Respiratory Decompensation Requiring Intubation in Pregnant Women with SARS-CoV-2 (COVID-19)	AJP Rep	10.1055/s-0040-1712925	https://www.thieme-connect.de/products/ejournals/html/10.1055/s-0040-1712925	caso 2	2	1	1	1
2		2	2020-05-01	UNITED STATES OF AMERICA	5	Weill Cornell Medicine	Vallejo 2020*	Vallejo, V.; Ilagan, J. G.	New York	25/03	2020-03-25	2020-03-25	1	1	1	A Postpartum Death Due to Coronavirus Disease 2019 (COVID-19) in the United States	Obstetrics and gynecology	10.1097/AOG.0000000000003950	http://dx.doi.org/10.1097/AOG.0000000000003950	email para data	1	0	1	1
0		1	2020-04-03	UNITED STATES OF AMERICA	5	Newark Beth Israel Medical Center	Juusela 2020	Juusela, A.; Nazir, M.; Gimovsky, M.	Newark	25/03; 27/03	2020-03-25	2 datas	#VALUE!	2	1	Two cases of coronavirus 2019-related cardiomyopathy in pregnancy	Am J Obstet Gynecol MFM	10.1016/j.ajogmf.2020.100113	https://reader.elsevier.com/reader/sd/pii/S2589933320300434?token=8DF6A5A58D60E7056091D1917F5D3B106265A47EB65F013078A673D9800397165A7FC3B8B7C7CB787897BCA917B1E51F		2	1	1	0
2		2	2020-05-12	UNITED STATES OF AMERICA	5	New York University Presbyterian Hospital & other	Baergen 2020	Baergen, R. N.; Heller, D. S.	New York	not reported			1	20	1	Placental Pathology in Covid-19 Positive Mothers: Preliminary Findings	Pediatr Dev Pathol	10.1177/1093526620925569	https://journals.sagepub.com/doi/full/10.1177/1093526620925569?url_ver=Z39.88-2003&rfr_id=ori:rid:crossref.org&rfr_dat=cr_pub%20%200pubmed	email para data	2	1	1	0
0		1	#NULL!	UNITED STATES OF AMERICA	5	Mount Sinai Health System	Bianco 2020	Bianco, Angela; Buckley, Ayisha B.; Overbey, Jessica; Smilen, Scott; Wagner, Brian; Dinglas, Cheryl; Loudon, Holly; Garely, Alan; Brodman, Michael; Stone, Joanne	New York	04/04 a 15/04	2020-04-04	2020-04-15	12	155	0	Testing of Patients and Support Persons for Coronavirus Disease 2019 (COVID-19) Infection Before Scheduled Deliveries	Obstetrics & Gynecology	10.1097/AOG.0000000000003985	https://journals.lww.com/greenjournal/Fulltext/9000/Testing_of_Patients_and_Support_Persons_for.97342.aspx		#NULL!	#NULL!	#NULL!	0
0		1	#NULL!	UNITED STATES OF AMERICA	5	Maimonides Medical Center	Blitz M 2020	Blitz, M. J.; Rochelson, B.; Minkoff, H.; Meirowitz, N.; Prasannan, L.; London, V.; Rafael, T. J.; Chakravarthy, S.; Bracero, L. A.; Wasden, S. W.; Pachtman Shetty, S. L.; Santandreu, O.; Chervenak, F. A.; Schwartz, B. M.; Nimaroff, M.	New York	01/03 a 06/05	2020-03-01	2020-05-06	67	13	1	Maternal Mortality Among Women with COVID-19 Admitted to the Intensive Care Unit	Am J Obstet Gynecol	10.1016/j.ajog.2020.06.020	https://reader.elsevier.com/reader/sd/pii/S0002937820306360?token=36C4F921087D72D71EDFCF1F5456F48E788A24540360B605FF0C2230BEA868EC4EC4DE98D26B065D748E466DEF6AB43B	Richardson et al, Vallejo, Blitz, London, McLaren, Gullersen	#NULL!	#NULL!	#NULL!	1
0		1	#NULL!	UNITED STATES OF AMERICA	5	Columbia University Irving Medical Center & other	Breslin N 2020	Breslin, N.; Baptiste, C.; Gyamfi-Bannerman, C.; Miller, R.; Martinez, R.; Bernstein, K.; Ring, L.; Landau, R.; Purisch, S.; Friedman, A. M.; Fuchs, K.; Sutton, D.; Andrikopoulou, M.; Rupley, D.; Sheen, J. J.; Aubey, J.; Zork, N.; Moroz, L.; Mourad, M.; Wapner, R.; Simpson, L. L.; D'Alton, M. E.; Go	New York	13/03 a 27/03	2020-03-13	2020-03-27	15	43	0	COVID-19 infection among asymptomatic and symptomatic pregnant women: Two weeks of confirmed presentations to an affiliated pair of New York City hospitals	Am J Obstet Gynecol MFM	10.1016/j.ajogmf.2020.100118	https://www.ncbi.nlm.nih.gov/pmc/articles/PMC7144599/pdf/main.pdf	UM CASO PP	2	1	4	#NULL!
0		1	#NULL!	UNITED STATES OF AMERICA	5	New York Presbyterian Hospital	Breslin 2020	Breslin, Noelle; Baptiste, Caitlin; Miller, Russell; Fuchs, Karin; Goffman, Dena; Gyamfi-Bannerman, Cynthia; D’Alton, Mary	New York	18/03 a 25/03	2020-03-18	2020-03-25	8	7	1	Coronavirus disease 2019 in pregnancy: early lessons	American Journal of Obstetrics & Gynecology MFM	10.1016/j.ajogmf.2020.100111	http://www.sciencedirect.com/science/article/pii/S2589933320300410		2	1	1	1
0		1	#NULL!	UNITED STATES OF AMERICA	5	Mount Sinai Health System	Fox 2020	Fox, N. S.; Melka, S.	New York	22/03 a 30/04	2020-03-22	2020-04-30	40	33	0	COVID-19 in Pregnant Women: Case Series from One Large New York City Obstetrical Practice	American journal of perinatology	10.1055/s-0040-1712529	http://dx.doi.org/10.1055/s-0040-1712529		#NULL!	#NULL!	#NULL!	1
2		2	2020-06-18	UNITED STATES OF AMERICA	5	New York Medical College	Futterman 2020*	Futterman I; M, Toaff; L, Navi; CA, Clare	New York	15/04	2020-04-15	2020-04-15	1	2	1	COVID-19 and HELLP: Overlapping Clinical Pictures in Two Gravid Patients	American Journal of Perinatology Reports	10.1055/s-0040-1712978		email para data	2	1	4	0
0		1	#NULL!	UNITED STATES OF AMERICA	5	Multicenter	Khoury 2020	Khoury, Rasha; Bernstein, Peter S.; Debolt, Chelsea; Stone, Joanne; Sutton, Desmond M.; Simpson, Lynn L.; Limaye, Meghana A.; Roman, Ashley S.; Fazzari, Melissa; Penfield, Christina A.; Ferrara, Lauren; Lambert, Calvin; Nathan, Lisa; Wright, Rodney; Bianco, Angela; Wagner, Brian; Goffman, Dena; Gyam	New York	13/03 a 12/04	2020-03-13	2020-04-12	31	241	0	Characteristics and Outcomes of 241 Births to Women With Severe Acute Respiratory Syndrome Coronavirus 2 (SARS-CoV-2) Infection at Five New York City Medical Centers	Obstetrics & Gynecology	10.1097/AOG.0000000000004025	https://journals.lww.com/greenjournal/Fulltext/9000/Characteristics_and_Outcomes_of_241_Births_to.97310.aspx	MESMA AMOSTRA PIERCE; PENFIELD; SUTTON DM2=8; DM 1=1	2	1	1	#NULL!
0		1	2020-05-23	UNITED STATES OF AMERICA	5	Maimonides Medical Center	McLaren 2020	McLaren, R. A.; London, V.; Atallah, F.; McCalla, S.; Haberman, S.; Fisher, N.; Stein, J. L.; Minkoff, H. L.	New York	15/03 a 15/04	2020-03-15	2020-04-15	32	12	1	Delivery For Respiratory Compromise Among Pregnant Women With COVID-19	American journal of obstetrics and gynecology	10.1016/j.ajog.2020.05.035	http://dx.doi.org/10.1016/j.ajog.2020.05.035	referencia LONDON como sobreposição	2	1	1	0
0		1	#NULL!	UNITED STATES OF AMERICA	5	New York Presbyterian Hospitals	Prabhu 2020	Prabhu, M et al	New York	22/03 a 20/04	2020-03-22	2020-04-20	30	70	0	Pregnancy and postpartum outcomes in a universally tested population for SARS-CoV-2 in New York City: A prospective cohort study	BJOG	10.1111/1471-0528.16403	https://www.ncbi.nlm.nih.gov/research/coronavirus/publication/32633022	4 gemelares	2	1	1	#NULL!
0		1	#NULL!	UNITED STATES OF AMERICA	5	Multicenter	Pierce-Williams 2020	Pierce-Williams, R. A. M.; Burd, J.; Felder, L.; Khoury, R.; Bernstein, P. S.; Avila, K.; Penfield, C. A.; Roman, A. S.; DeBolt, C. A.; Stone, J. L.; Bianco, A.; Kern-Goldberger, A. R.; Hirshberg, A.; Srinivas, S. K.; Jayakumaran, J. S.; Brandt, J. S.; Anastasio, H.; Birsner, M.; O'Brien, D. S.; Sed	Pennsylvania & others	05/03 a 20/04	2020-03-05	2020-04-20	47	64	0	Clinical course of severe and critical COVID-19 in hospitalized pregnancies: a US cohort study	Am J Obstet Gynecol MFM	10.1016/j.ajogmf.2020.100134	https://pdf.sciencedirectassets.com/320199/AIP/1-s2.0-S258993332030077X/main.pdf?X-Amz-Security-Token=IQoJb3JpZ2luX2VjEOH%2F%2F%2F%2F%2F%2F%2F%2F%2F%2FwEaCXVzLWVhc3QtMSJIMEYCIQCJ3XyUQ8jE3FjiPlIFlRXYg8BhkrYbxCYajBSlhOIvcgIhAMtDTfpB1wB%2BKO9y4iCG67XqKJifyZWQCLhEbNjaEW3XKrQDCCkQAxoMMDU5MDAzNTQ2ODY1IgyL		#NULL!	#NULL!	#NULL!	1
2		2	2020-05-01	UNITED STATES OF AMERICA	5	Maternal Child Health Research Center	Hirshberg 2020	Hirshberg, A.; Kern-Goldberger, A. R.; Levine, L. D.; Pierce-Williams, R.; Short, W. R.; Parry, S.; Berghella, V.; Triebwasser, J. E.; Srinivas, S. K.	Philadelphia	not reported			1	5	1	Care of critically ill pregnant patients with coronavirus disease 2019: a case series	American Journal of Obstetrics and Gynecology	10.1016/j.ajog.2020.04.029	http://dx.doi.org/10.1016/j.ajog.2020.04.029		1	1	4	0
2		2	2020-05-08	UNITED STATES OF AMERICA	5	University of California	Blauvelt 2020	Blauvelt, C. A.; Chiu, C.; Donovan, A. L.; Prahl, M.; Shimotake, T. K.; George, R. B.; Schwartz, B. S.; Farooqi, N. A.; Ali, S. S.; Cassidy, A.; Gonzalez, J. M.; Gaw, S. L.	San Francisco	not reported			1	1	1	Acute Respiratory Distress Syndrome in a Preterm Pregnant Patient With Coronavirus Disease 2019 (COVID-19)	Obstet Gynecol	10.1097/aog.0000000000003949	https://journals.lww.com/greenjournal/Abstract/9000/Acute_Respiratory_Distress_Syndrome_in_a_Preterm.97348.aspx#		2	0	4	1
0		1	#NULL!	UNITED STATES OF AMERICA	5	University of Washington Medical Center	LaCourse 2020	LaCourse, S. M.; Kachikis, A.; Blain, M.; Simmons, L. E.; Mays, J. A.; Pattison, A. D.; Salerno, C. C.; McCartney, S. A.; Kretzer, N. M.; Resnick, R.; Shay, R. L.; Savitsky, L. M.; Curtin, A. C.; Huebner, E. M.; Ma, K. K.; Delaney, S.; Delgado, C.; Schippers, A.; Munson, J.; Pottinger, P. S.; Cohen,	Seattle	02/03 a 15/04	2020-03-02	2020-04-15	45	230	0	Low prevalence of SARS-CoV-2 among pregnant and postpartum patients with universal screening in Seattle, Washington	Clin Infect Dis	10.1093/cid/ciaa675	https://academic.oup.com/cid/article/doi/10.1093/cid/ciaa675/5848913		#NULL!	#NULL!	#NULL!	1
0		1	2020-05-24	UNITED STATES OF AMERICA	5	Multicenter	Lokken 2020	Lokken, E. M.; Walker, C. L.; Delaney, S.; Kachikis, A.; Kretzer, N. M.; Erickson, A.; Resnick, R.; Vanderhoeven, J.; Hwang, J. K.; Barnhart, N.; Rah, J.; McCartney, S. A.; Ma, K. K.; Huebner, E. M.; Thomas, C.; Sheng, J. S.; Paek, B. W.; Retzlaff, K.; Kline, C. R.; Munson, J.; Blain, M.; Lacourse,	Seattle	21/01 a 17/04	2020-01-21	2020-04-17	88	46	1	Clinical Characteristics of 46 Pregnant Women with a SARS-CoV-2 Infection in Washington State	Am J Obstet Gynecol	10.1016/j.ajog.2020.05.031	https://www.ajog.org/article/S0002-9378(20)30558-5/pdf	dados individuais para 7 casos	2	1	1	1
2		2	2020-04-23	UNITED STATES OF AMERICA	5	Washington University	Kelly 2020*	Kelly, J. C.; Dombrowksi, M.; O'Neil-Callahan, M.; Kernberg, A. S.; Frolova, A. I.; Stout, M. J.	St Louis	05/04	2020-04-05	2020-04-05	1	1	1	False-Negative COVID-19 Testing: Considerations in Obstetrical Care	Am J Obstet Gynecol MFM	10.1016/j.ajogmf.2020.100130	https://reader.elsevier.com/reader/sd/pii/S2589933320300732?token=7267A334BBD0DF01CB6B61B138082979E7B5E7EB6C941B18239EA69B31E959406D3CC325B7DE4D0D2581093A506542F9	PCR DO LAVADO ALVEOLAR FOI POSITIVO DIAS DEPOIS	2	0	4	1
2		2	2020-06-23	UNITED STATES OF AMERICA	5	University of Texas Southwestern Medical Center	Sisman 2020	Sisman et al	Texas	not reported			1	1	1	INTRAUTERINE TRANSMISSION OF SARS-COV-2 INFECTION IN A PRETERM INFANT	The pediatric infectious disease journal	10.1097/INF.0000000000002815	https://journals.lww.com/pidj/Abstract/9000/INTRAUTERINE_TRANSMISSION_OF_SARS_COV_2_INFECTION.96099.aspx		2	0	1	1
2		2	2020-04-12	UNITED STATES OF AMERICA	5	Lexington Medical Center	Browne 2020	Browne, P. C.; Linfert, J. B.; Perez-Jorge, E.	West Columbia	not reported			1	1	1	Successful Treatment of Preterm Labor in Association with Acute COVID-19 Infection	Am J Perinatol	10.1055/s-0040-1709993	https://www.thieme-connect.de/products/ejournals/pdf/10.1055/s-0040-1709993.pdf	GEMELAR	2	0	1	1
